# Supplementary material for: (E)-2-Methyl-3-phenyl­selanyl-4-(phenyl­sulfin­yl)oct-3-en-2-ol
Source: Acta Crystallogr Sect E Struct Rep Online. 2013 Dec 4;70(Pt 1):o8. doi: 10.1107/S1600536813032182 (PMC3914049; doi:10.1107/S1600536813032182)
Supplement: Supplementary file 2 [file e-70-000o8-Isup2.hkl]

# 
# h,k,l, Fc-squared, Fo-squared, sigma(Fo-squared) and status flag 
# 
data_I
_shelx_title ' cd26300 in P2(1)/c' 
_shelx_refln_list_code          4 
_shelx_F_calc_maximum      206.74 
_exptl_crystal_F_000       872.00 
_reflns_d_resolution_high  0.8109 
 
loop_ 
 _symmetry_equiv_pos_as_xyz 
 'x, y, z' 
 '-x, y+1/2, -z+1/2' 
 '-x, -y, -z' 
 'x, -y-1/2, z-1/2' 
 
_cell_length_a    12.8693 
_cell_length_b    19.4452 
_cell_length_c     8.3702 
_cell_angle_alpha  90.000 
_cell_angle_beta  100.280 
_cell_angle_gamma  90.000 
 
_shelx_F_squared_multiplier     1.000 
 
loop_ 
 _refln_index_h 
 _refln_index_k 
 _refln_index_l 
 _refln_F_squared_calc 
 _refln_F_squared_meas 
 _refln_F_squared_sigma 
 _refln_observed_status 
   1   0   0     2185.97     2770.14    478.95 o 
   2   0   0    11408.04    13202.42   1750.42 o 
   3   0   0      243.07      256.54     28.07 o 
   4   0   0     7257.17     8970.20    432.65 o 
   5   0   0     1469.52     2441.78     43.51 o 
   6   0   0     5459.41     7426.35    690.04 o 
   7   0   0      314.33      445.55     38.31 o 
   8   0   0     3822.88     5145.65    473.84 o 
   9   0   0        8.97        5.39     22.67 o 
  10   0   0      143.79      202.01     37.23 o 
  11   0   0     4863.13     6541.03    639.95 o 
  12   0   0      422.51      536.26     59.57 o 
  13   0   0        9.86       -4.15     33.16 o 
  14   0   0        2.77       -7.89     38.47 o 
  15   0   0      204.70      245.86     60.94 o 
   1   1   0    17468.54    22712.09   3111.34 o 
   2   1   0      255.93      241.49     48.67 o 
   3   1   0    13557.71    16413.76    875.10 o 
   4   1   0       59.97       82.09      8.76 o 
   5   1   0     4892.60     6418.53    124.94 o 
   6   1   0        7.63        5.95      8.26 o 
   7   1   0     5765.65     8233.66    246.94 o 
   8   1   0        6.94        3.16     12.97 o 
   9   1   0     1379.46     1853.52    141.18 o 
  10   1   0      412.18      506.80     41.10 o 
  11   1   0      151.00      245.08     31.74 o 
  12   1   0        3.90       -3.54     19.69 o 
  13   1   0      285.20      391.24     40.61 o 
  14   1   0       45.74       68.79     30.92 o 
  15   1   0       65.77       97.89     37.31 o 
   0   2   0     1086.12     1539.52    445.08 o 
   1   2   0     9358.98    13639.66   1589.08 o 
   2   2   0       96.83      136.92      9.92 o 
   3   2   0       90.96       95.84     18.78 o 
   4   2   0     6805.13     8403.48    335.87 o 
   5   2   0      558.67      618.04     21.54 o 
   6   2   0     2348.20     3053.62     71.48 o 
   7   2   0     3939.24     5780.96    193.15 o 
   8   2   0     2035.02     2587.20    115.16 o 
   9   2   0      268.15      298.85     28.06 o 
  10   2   0     3827.27     5055.52    395.15 o 
  11   2   0      395.22      471.00     37.53 o 
  12   2   0       46.15       30.06     21.80 o 
  13   2   0      107.84      151.49     32.38 o 
  14   2   0      442.31      674.35     52.28 o 
  15   2   0        2.47       11.07     30.79 o 
   1   3   0     1714.12     2358.79    204.40 o 
   2   3   0     6899.77    10257.59    836.60 o 
   3   3   0    11199.26    16006.08   1057.55 o 
   4   3   0     2050.90     2837.28    122.81 o 
   5   3   0     3177.99     3322.76    871.68 o 
   6   3   0      448.80      563.14     22.87 o 
   7   3   0      815.12      911.41     29.32 o 
   8   3   0      596.25      765.10     35.26 o 
   9   3   0      210.10      282.86     27.86 o 
  10   3   0      948.07     1256.46     74.23 o 
  11   3   0      581.73      801.72     54.48 o 
  12   3   0      734.24      903.01     98.30 o 
  13   3   0       86.45      120.37     30.62 o 
  14   3   0       33.34       55.16     30.19 o 
  15   3   0       19.28       27.29     31.63 o 
   0   4   0     2028.07     2964.42    321.39 o 
   1   4   0    10746.81    16688.02   1699.78 o 
   2   4   0      202.19      266.05     38.70 o 
   3   4   0      591.02      754.28     43.15 o 
   4   4   0     2671.63     3896.65    228.60 o 
   5   4   0      451.16      471.78     24.63 o 
   6   4   0      778.60      816.87    103.87 o 
   7   4   0      171.76      233.67     18.94 o 
   8   4   0      113.12      230.17     24.29 o 
   9   4   0       17.68       13.67     16.20 o 
  10   4   0       69.95       76.30     21.38 o 
  11   4   0      648.77      886.41     69.58 o 
  12   4   0      513.76      735.12     49.12 o 
  13   4   0       81.31      119.20     31.51 o 
  14   4   0        5.51        5.10     28.08 o 
  15   4   0       31.35       65.59     35.63 o 
   1   5   0     5782.55     8621.06    814.70 o 
   2   5   0     2805.23     3861.99    300.98 o 
   3   5   0      344.35      569.06     39.35 o 
   4   5   0        7.07       12.97      8.34 o 
   5   5   0      356.07      506.47     21.59 o 
   6   5   0       31.16       56.17     12.73 o 
   7   5   0       39.14       64.65     14.18 o 
   8   5   0       65.75      126.54     21.80 o 
   9   5   0      358.21      494.56     34.02 o 
  10   5   0      504.33      665.16     40.06 o 
  11   5   0      183.35      301.67     33.54 o 
  12   5   0       63.33       89.47     26.33 o 
  13   5   0       20.13       36.84     26.19 o 
  14   5   0       22.47       24.05     30.35 o 
  15   5   0        0.16      -11.30     31.01 o 
   0   6   0       10.07       20.75      6.45 o 
   1   6   0     9220.27    13787.75   1213.69 o 
   2   6   0     2849.52     4494.92    320.24 o 
   3   6   0      742.44     1291.80    105.86 o 
   4   6   0     1278.79     1786.02     99.03 o 
   5   6   0      293.76      420.41     21.00 o 
   6   6   0     1084.87     1462.07     36.48 o 
   7   6   0       10.67       21.57     13.15 o 
   8   6   0      144.91      223.67     21.98 o 
   9   6   0       79.11      104.89     21.99 o 
  10   6   0      959.88     1180.13     48.78 o 
  11   6   0      569.49      736.15     43.79 o 
  12   6   0      708.06     1063.14     52.37 o 
  13   6   0      181.12      263.38     37.72 o 
  14   6   0        0.16       -3.79     26.37 o 
  15   6   0        9.17       21.11     33.34 o 
   1   7   0      287.34      348.18     14.65 o 
   2   7   0     4540.00     6903.52    538.51 o 
   3   7   0     2475.25     3489.43    294.64 o 
   4   7   0     1982.44     2890.70    158.75 o 
   5   7   0       37.95       31.30     11.56 o 
   6   7   0       13.55       25.48     12.25 o 
   7   7   0     2278.85     3105.71     65.13 o 
   8   7   0      513.20      653.33     31.61 o 
   9   7   0     2331.63     3109.24     71.18 o 
  10   7   0        2.67       38.09     20.93 o 
  11   7   0      420.30      649.21     42.95 o 
  12   7   0       19.22       29.49     22.81 o 
  13   7   0        3.44       17.40     25.41 o 
  14   7   0        3.07       -5.06     29.60 o 
   0   8   0      396.95      487.81     24.36 o 
   1   8   0     3058.72     4511.16    354.70 o 
   2   8   0    14886.79    23091.33   1629.95 o 
   3   8   0     2394.38     3604.31    237.00 o 
   4   8   0     6353.29     9300.96    773.18 o 
   5   8   0       82.01      130.47     15.57 o 
   6   8   0     1325.41     1675.80     78.51 o 
   7   8   0     1747.80     2274.36     62.40 o 
   8   8   0     2753.62     3833.51     68.35 o 
   9   8   0     1325.81     1621.15     54.15 o 
  10   8   0     2989.96     3915.22    118.11 o 
  11   8   0        5.86       27.32     21.12 o 
  12   8   0        2.35       26.07     23.42 o 
  13   8   0      366.80      587.83     49.20 o 
  14   8   0      174.13      219.88     40.44 o 
   1   9   0     8896.81    13685.55    901.81 o 
   2   9   0      758.42     1075.34     61.96 o 
   3   9   0     3940.11     6009.11    457.16 o 
   4   9   0        7.05        7.59     11.59 o 
   5   9   0     2214.55     2941.79    178.22 o 
   6   9   0      448.10      497.53     30.29 o 
   7   9   0     2273.10     3036.41    156.45 o 
   8   9   0       98.99      147.58     23.50 o 
   9   9   0      779.94     1062.05     45.33 o 
  10   9   0       98.14      150.10     26.27 o 
  11   9   0      523.13      716.37     44.75 o 
  12   9   0       14.92       24.53     23.74 o 
  13   9   0      249.93      396.54     44.38 o 
  14   9   0       17.88       26.58     32.10 o 
   0  10   0    21834.98    32411.41   2492.03 o 
   1  10   0      658.88      977.58     54.18 o 
   2  10   0     3095.39     4413.70    223.05 o 
   3  10   0      582.88      741.63     36.56 o 
   4  10   0     3442.92     4730.74    283.36 o 
   5  10   0      351.65      357.94    133.95 o 
   6  10   0     4040.05     5456.35    112.98 o 
   7  10   0      519.91      735.87     37.69 o 
   8  10   0     1381.10     1718.73     82.96 o 
   9  10   0       14.85       14.90     17.70 o 
  10  10   0      168.14      283.40     31.71 o 
  11  10   0      489.93      614.96     44.20 o 
  12  10   0      523.57      714.09     57.90 o 
  13  10   0        1.28        7.69     32.21 o 
  14  10   0        3.57       -1.94     35.39 o 
   1  11   0     8456.29    11970.72    662.29 o 
   2  11   0       68.04       77.53     14.13 o 
   3  11   0     7399.00    10007.05    749.27 o 
   4  11   0       72.96      143.68     19.42 o 
   5  11   0     4026.18     5037.47    215.47 o 
   6  11   0      385.65      474.61     37.99 o 
   7  11   0     1543.86     2119.46     63.86 o 
   8  11   0      544.85      667.58     53.19 o 
   9  11   0      496.84      663.12     46.16 o 
  10  11   0      249.73      295.99     39.19 o 
  11  11   0        9.34        9.42     26.33 o 
  12  11   0      120.74      139.90     37.61 o 
  13  11   0       61.48      131.57     42.93 o 
   0  12   0      261.20      365.70     70.33 o 
   1  12   0      724.45     1078.56     88.71 o 
   2  12   0     3999.71     5050.46    521.23 o 
   3  12   0      192.42      295.61     26.58 o 
   4  12   0     2874.50     3416.71    121.74 o 
   5  12   0        4.53       13.45     14.78 o 
   6  12   0      773.07      929.42    120.37 o 
   7  12   0      117.91      207.38     26.67 o 
   8  12   0       80.28      132.43     28.67 o 
   9  12   0      520.66      585.98     46.65 o 
  10  12   0      259.08      386.16     43.67 o 
  11  12   0        3.97        0.47     26.19 o 
  12  12   0        1.93       -6.21     29.39 o 
  13  12   0      374.88      489.14     57.20 o 
   1  13   0     1304.38     1586.79     91.02 o 
   2  13   0       48.91       59.60     20.76 o 
   3  13   0      234.26      284.65     31.65 o 
   4  13   0      565.42      743.54     44.64 o 
   5  13   0      268.30      398.40     37.80 o 
   6  13   0      108.53       98.29     26.44 o 
   7  13   0     1555.34     1954.52     88.11 o 
   8  13   0       77.37       69.12     32.23 o 
   9  13   0      279.07      428.62     55.59 o 
  10  13   0      100.77      124.66     42.02 o 
  11  13   0      378.44      442.37     62.17 o 
  12  13   0       37.73       36.14     43.15 o 
  13  13   0       70.12      101.40     50.17 o 
   0  14   0     1780.85     2261.36    193.74 o 
   1  14   0      442.32      555.78     40.11 o 
   2  14   0      126.82      156.46     28.04 o 
   3  14   0      191.12      279.37     50.67 o 
   4  14   0     1062.47     1339.32     99.32 o 
   5  14   0      727.59      918.00     74.42 o 
   6  14   0     1429.75     2001.15     89.37 o 
   7  14   0       76.82      134.81     38.47 o 
   8  14   0      156.78      213.50     45.74 o 
   9  14   0        2.99       20.47     31.12 o 
  10  14   0      107.31      191.46     47.97 o 
  11  14   0      114.49      203.04     52.49 o 
  12  14   0      178.02      202.77     55.74 o 
   1  15   0       21.14       10.18     24.41 o 
   2  15   0      178.86      225.07     32.21 o 
   3  15   0      727.35     1019.16    102.79 o 
   4  15   0      152.55      208.51     33.70 o 
   5  15   0       81.04      146.51     38.22 o 
   6  15   0       64.39      103.59     36.02 o 
   7  15   0      109.20      174.79     42.00 o 
   8  15   0       96.11      150.65     42.46 o 
   9  15   0       26.62       74.40     39.16 o 
  10  15   0      110.64      172.67     48.71 o 
  11  15   0       36.25       44.05     44.61 o 
  12  15   0       14.40       58.48     46.76 o 
   0  16   0     1316.61     1714.14    116.54 o 
   1  16   0      376.64      499.90     53.23 o 
   2  16   0      327.74      442.75     52.10 o 
   3  16   0       56.07       93.27     34.89 o 
   4  16   0       26.54        7.41     28.10 o 
   5  16   0      147.72      288.54     49.59 o 
   6  16   0      873.22     1097.78     74.35 o 
   7  16   0       41.90       75.06     38.08 o 
   8  16   0      101.71      104.35     40.82 o 
   9  16   0       57.67       79.62     42.02 o 
  10  16   0      103.32      103.44     46.37 o 
  11  16   0       60.06      103.74     52.82 o 
   1  17   0     1100.92     1444.74     79.79 o 
   2  17   0       87.76      120.78     38.69 o 
   3  17   0      658.87      933.86     68.30 o 
   4  17   0       75.39       89.13     36.77 o 
   5  17   0       49.75       91.28     36.33 o 
   6  17   0       70.63      104.96     42.67 o 
   7  17   0       40.83       93.10     40.74 o 
   8  17   0       27.63       78.10     53.41 o 
   9  17   0      279.57      401.85     64.09 o 
  10  17   0        2.10       15.00     43.94 o 
  11  17   0       42.80       29.61     52.45 o 
   0  18   0       36.36       66.64     47.49 o 
   1  18   0       44.78       92.41     35.65 o 
   2  18   0     1877.58     2530.16    106.74 o 
   3  18   0       66.43       76.48     37.15 o 
   4  18   0      383.30      629.63     66.05 o 
   5  18   0       67.78       81.84     39.01 o 
   6  18   0      335.35      519.30     70.36 o 
   7  18   0      300.04      387.96     60.37 o 
   8  18   0      672.44      929.06     82.58 o 
   9  18   0      143.99      151.56     54.72 o 
  10  18   0      607.26      863.49     90.52 o 
   1  19   0      497.84      816.35     72.16 o 
   2  19   0        4.04        0.17     31.54 o 
   3  19   0     1067.99     1408.37     87.33 o 
   4  19   0      472.33      685.46     70.96 o 
   5  19   0     1305.03     1913.47    102.56 o 
   6  19   0      678.95      883.63     79.88 o 
   7  19   0      764.29     1038.08     85.01 o 
   8  19   0      118.30      163.51     52.59 o 
   9  19   0      127.16      184.44     58.60 o 
   0  20   0     1434.73     2058.43    147.89 o 
   1  20   0      130.63      168.36     46.99 o 
   2  20   0      908.61     1292.80     86.09 o 
   3  20   0        6.44       -8.34     34.07 o 
   4  20   0      695.33      992.90     79.71 o 
   5  20   0       31.61       77.01     43.19 o 
   6  20   0      383.78      574.77     74.30 o 
   7  20   0        1.28       -9.85     41.64 o 
   8  20   0       36.84       10.63     48.79 o 
   1  21   0      737.79      947.99     80.59 o 
   2  21   0        8.54       16.14     39.47 o 
   3  21   0     1779.20     2199.09    113.01 o 
   4  21   0       57.45       94.52     45.80 o 
   5  21   0      435.83      577.34     74.32 o 
   6  21   0        7.63       -6.54     45.67 o 
   7  21   0       91.80      148.87     58.65 o 
   0  22   0      318.41      452.87     95.50 o 
   1  22   0       12.68       19.54     41.06 o 
   2  22   0      707.10     1025.69     88.24 o 
   3  22   0       35.02       68.66     46.50 o 
   4  22   0      831.70      963.64     90.73 o 
   5  22   0       28.72       37.05     48.31 o 
   6  22   0      329.73      449.67     76.21 o 
   1  23   0      352.15      510.66     75.65 o 
   2  23   0        9.21       11.06     46.58 o 
   3  23   0       80.87       62.64     52.78 o 
   4  23   0      105.70      121.14     59.41 o 
 -15   1   1        5.20       -2.59     28.00 o 
 -14   1   1        1.49       18.60     25.29 o 
 -13   1   1        7.19       12.02     22.08 o 
 -12   1   1       47.02       45.79     22.39 o 
 -11   1   1      364.82      369.01     34.30 o 
 -10   1   1     1424.05     1132.07     46.49 o 
  -9   1   1      207.12      210.71     25.20 o 
  -8   1   1      505.70      448.92     29.75 o 
  -7   1   1       37.75       22.30     12.77 o 
  -6   1   1      367.20      330.03     22.15 o 
  -5   1   1       18.46       40.18     11.19 o 
  -4   1   1     2258.63     2151.67    177.27 o 
  -3   1   1     6729.45     6426.21    699.94 o 
  -2   1   1     4529.98     4114.98    278.31 o 
  -1   1   1     1088.72     1029.58     70.22 o 
   0   1   1    11332.22    11791.47    399.28 o 
   1   1   1     3457.66     3669.48     87.62 o 
   2   1   1      249.40      243.76     11.81 o 
   3   1   1     3341.65     2295.17    686.47 o 
   4   1   1     2114.77     1672.26     69.90 o 
   5   1   1     1257.27     1094.90     25.26 o 
   6   1   1     5064.79     4226.84    126.00 o 
   7   1   1     1412.90     1000.37     44.61 o 
   8   1   1       22.18       43.94     17.37 o 
   9   1   1      297.41      268.20     28.07 o 
  10   1   1      970.50      759.37     40.03 o 
  11   1   1       49.96       42.52     22.19 o 
  12   1   1       82.13       69.50     25.63 o 
  13   1   1      165.67      170.84     34.56 o 
  14   1   1       36.69       22.33     35.68 o 
  15   1   1       81.82       54.43     53.18 o 
 -15   2   1       19.37        8.78     29.30 o 
 -14   2   1      170.21      150.74     33.87 o 
 -13   2   1      310.64      290.48     37.11 o 
 -12   2   1       39.23       30.31     22.24 o 
 -11   2   1      361.39      327.03     33.05 o 
 -10   2   1       34.00       19.29     15.90 o 
  -9   2   1     1254.17     1067.99     42.39 o 
  -8   2   1      530.58      403.28     28.49 o 
  -7   2   1       53.61       61.50     15.38 o 
  -6   2   1       12.93       17.69     11.46 o 
  -5   2   1      202.55      191.09     16.51 o 
  -4   2   1        7.26       10.34      8.05 o 
  -3   2   1     5977.60     6495.97    549.24 o 
  -2   2   1    14527.15    14641.22   1045.21 o 
  -1   2   1    16009.66    17274.47    902.37 o 
   0   2   1      300.44      241.40     41.80 o 
   1   2   1    15131.67    15432.78   1091.50 o 
   2   2   1    17621.58    15335.43   2162.54 o 
   3   2   1     1667.13     1416.76    176.67 o 
   4   2   1       86.21       85.94     11.71 o 
   5   2   1     3542.45     2904.01    144.58 o 
   6   2   1      336.93      346.94     16.88 o 
   7   2   1     3746.10     2992.88    114.54 o 
   8   2   1       59.98       48.21     14.57 o 
   9   2   1      857.38      587.36     35.30 o 
  10   2   1      164.81      127.70     24.61 o 
  11   2   1       18.86       18.49     20.26 o 
  12   2   1       31.90       29.95     22.25 o 
  13   2   1       41.50       37.97     26.17 o 
  14   2   1        6.02        4.38     34.56 o 
  15   2   1       86.15      102.19     55.61 o 
 -15   3   1      118.92      139.06     37.69 o 
 -14   3   1       61.10       85.05     30.84 o 
 -13   3   1      136.16      123.56     30.99 o 
 -12   3   1       67.51       54.08     24.21 o 
 -11   3   1       71.33       81.06     23.25 o 
 -10   3   1     2094.84     1944.40     58.58 o 
  -9   3   1     2335.73     1885.63     54.24 o 
  -8   3   1     1931.38     1526.25     46.91 o 
  -7   3   1     2388.50     2019.58     95.50 o 
  -6   3   1     3289.19     3067.91    210.84 o 
  -5   3   1     1669.38     1594.81     95.37 o 
  -4   3   1     6900.83     6266.03    299.07 o 
  -3   3   1      947.31      866.89     65.30 o 
  -2   3   1     3228.29     2236.79    653.81 o 
  -1   3   1     5167.38     5116.12    374.16 o 
   0   3   1     5109.66     5471.52    284.14 o 
   1   3   1     4833.76     4333.09    391.85 o 
   2   3   1    22230.24    20262.80   1946.19 o 
   3   3   1      150.41      121.15     10.08 o 
   4   3   1     4588.64     4104.17    263.31 o 
   5   3   1      293.38      239.28     20.11 o 
   6   3   1       97.15       79.32      9.27 o 
   7   3   1      824.26      584.36     32.68 o 
   8   3   1     3761.31     2789.42    112.47 o 
   9   3   1      131.74      139.46     23.69 o 
  10   3   1      388.24      352.98     31.60 o 
  11   3   1      361.82      333.72     34.62 o 
  12   3   1        4.87        0.93     22.04 o 
  13   3   1      191.31      189.57     34.44 o 
  14   3   1      286.33      259.17     61.48 o 
  15   3   1       15.77       -7.56     46.91 o 
 -15   4   1      106.43       94.23     35.75 o 
 -14   4   1       22.13       13.85     26.12 o 
 -13   4   1      165.94      172.03     33.59 o 
 -12   4   1      121.20      112.38     26.81 o 
 -11   4   1       39.93       17.01     19.22 o 
 -10   4   1      830.52      667.82     38.83 o 
  -9   4   1     1537.94     1326.69     46.47 o 
  -8   4   1      781.72      630.90     33.11 o 
  -7   4   1     4367.62     3744.66    289.84 o 
  -6   4   1      118.45       97.04     15.46 o 
  -5   4   1    19456.87    18201.62   1169.51 o 
  -4   4   1     3682.74     3437.12    143.98 o 
  -3   4   1     1194.36      997.79     96.97 o 
  -2   4   1     2521.37     2765.66    182.51 o 
  -1   4   1     3921.81     3940.33    369.63 o 
   0   4   1    27432.48    27295.01   2591.42 o 
   1   4   1     9851.79     9925.30    549.17 o 
   2   4   1       21.79       28.31      6.74 o 
   3   4   1     9574.56     9079.66    779.34 o 
   4   4   1      776.34      667.57     61.69 o 
   5   4   1     1418.88      975.40     77.52 o 
   6   4   1      156.40      147.58     15.93 o 
   7   4   1     1350.25      814.83    184.25 o 
   8   4   1      243.80      187.31     20.90 o 
   9   4   1      799.71      634.98     37.27 o 
  10   4   1      210.95      205.16     27.23 o 
  11   4   1     1608.80     1315.10     60.57 o 
  12   4   1      105.75      107.77     29.51 o 
  13   4   1      208.75      167.41     35.65 o 
  14   4   1       14.18       -1.50     36.21 o 
  15   4   1        2.60        3.00     48.77 o 
 -15   5   1       20.18       23.64     31.95 o 
 -14   5   1      410.83      372.75     48.79 o 
 -13   5   1      126.38      132.80     29.56 o 
 -12   5   1     1220.92     1118.97     62.78 o 
 -11   5   1     2431.77     2089.08    115.99 o 
 -10   5   1      238.30      222.45     27.99 o 
  -9   5   1       66.98       69.67     18.56 o 
  -8   5   1     2885.01     2395.88     73.53 o 
  -7   5   1      638.45      585.35     30.92 o 
  -6   5   1     9387.38     8954.82    766.05 o 
  -5   5   1     3801.15     2988.77    265.03 o 
  -4   5   1     2409.93     1994.38    125.22 o 
  -3   5   1      598.84      637.74     35.73 o 
  -2   5   1    16076.89    16322.19   1322.07 o 
  -1   5   1        1.81       13.69      8.76 o 
   0   5   1    18241.43    15741.39   2607.45 o 
   1   5   1     1071.17      968.93    107.19 o 
   2   5   1     1663.59     1548.73    139.56 o 
   3   5   1      113.32      149.29     11.96 o 
   4   5   1     7374.93     6279.64    549.68 o 
   5   5   1      875.48      768.44     59.03 o 
   6   5   1     7463.62     6155.69    395.47 o 
   7   5   1      822.22      744.84     41.20 o 
   8   5   1      480.19      282.76     72.63 o 
   9   5   1     1032.48      774.80     34.74 o 
  10   5   1      848.23      803.46     41.68 o 
  11   5   1      294.02      242.80     32.19 o 
  12   5   1      537.21      443.27     41.22 o 
  13   5   1       75.04       55.34     31.31 o 
  14   5   1        1.25      -18.13     35.33 o 
 -15   6   1      115.98       70.34     41.81 o 
 -14   6   1       42.44       46.03     34.81 o 
 -13   6   1      220.12      239.45     35.85 o 
 -12   6   1       65.16       74.96     25.52 o 
 -11   6   1     1229.88     1072.08     50.42 o 
 -10   6   1     1403.40     1221.86     50.20 o 
  -9   6   1     2934.15     2477.71     90.62 o 
  -8   6   1      721.99      604.47     48.30 o 
  -7   6   1     1513.99     1234.70     80.10 o 
  -6   6   1      111.02       83.52     12.04 o 
  -5   6   1     6094.26     4833.70    386.49 o 
  -4   6   1     1200.77      758.03    247.90 o 
  -3   6   1     5655.84     4979.02    410.88 o 
  -2   6   1        2.38       10.91      6.31 o 
  -1   6   1     8449.68     7657.83   1207.64 o 
   0   6   1     1856.12     1821.94    295.97 o 
   1   6   1    16399.02    15057.38   2113.31 o 
   2   6   1       36.27       31.04      7.96 o 
   3   6   1     9307.00     9195.38    806.72 o 
   4   6   1        3.05       12.57      9.65 o 
   5   6   1     4554.93     3967.16    286.22 o 
   6   6   1      191.23      159.14     17.66 o 
   7   6   1     2399.99     2051.40     89.95 o 
   8   6   1      504.74      426.86     27.53 o 
   9   6   1     1191.46      897.56     82.26 o 
  10   6   1       15.73       35.36     19.67 o 
  11   6   1      137.34      153.00     27.57 o 
  12   6   1      233.91      185.93     33.19 o 
  13   6   1      158.39      141.80     33.67 o 
  14   6   1       86.40       66.50     42.14 o 
 -15   7   1      118.06       63.15     42.66 o 
 -14   7   1        8.68        8.52     32.09 o 
 -13   7   1        1.72       -3.53     25.97 o 
 -12   7   1       27.18       39.82     26.79 o 
 -11   7   1       97.99      112.20     29.42 o 
 -10   7   1     2275.56     2049.66     77.76 o 
  -9   7   1      390.51      339.55     35.53 o 
  -8   7   1      859.21      735.74     42.66 o 
  -7   7   1      253.44      225.04     27.21 o 
  -6   7   1     1295.30     1082.24     65.09 o 
  -5   7   1       19.62       14.76      9.98 o 
  -4   7   1    11824.45     9727.71    768.29 o 
  -3   7   1     1909.22     1630.08    125.64 o 
  -2   7   1     5541.10     5809.53    562.59 o 
  -1   7   1     3905.66     3010.44    626.28 o 
   0   7   1     4128.66     3360.84    596.94 o 
   1   7   1      352.85      231.32     67.49 o 
   2   7   1     7248.52     7086.17    536.06 o 
   3   7   1     1520.29     1492.68    108.88 o 
   4   7   1      997.54      863.81     58.46 o 
   5   7   1      271.88      287.28     23.72 o 
   6   7   1      737.16      668.25     38.79 o 
   7   7   1     3782.50     3193.12    141.75 o 
   8   7   1     4588.15     3760.71    135.55 o 
   9   7   1       19.33       18.46     16.03 o 
  10   7   1      468.83      425.14     35.37 o 
  11   7   1      193.31      157.86     28.79 o 
  12   7   1      114.28       74.32     26.56 o 
  13   7   1      333.80      281.96     40.28 o 
  14   7   1      385.90      420.22     56.64 o 
 -14   8   1      132.31      104.25     39.98 o 
 -13   8   1       86.46      102.97     35.90 o 
 -12   8   1       36.35       27.87     27.04 o 
 -11   8   1      228.21      210.15     35.71 o 
 -10   8   1       20.00       22.04     22.29 o 
  -9   8   1      319.24      291.85     33.88 o 
  -8   8   1       86.17       68.37     22.57 o 
  -7   8   1      954.38      821.64     43.31 o 
  -6   8   1       63.91       51.91     13.26 o 
  -5   8   1     1305.29      818.83    293.54 o 
  -4   8   1      609.22      462.96     49.53 o 
  -3   8   1     8635.79     8263.63    690.47 o 
  -2   8   1      202.19      230.71     14.43 o 
  -1   8   1     7285.34     6602.37    731.29 o 
   0   8   1      327.70      305.94     31.82 o 
   1   8   1     2121.88     1860.17    253.89 o 
   2   8   1        7.96        3.81      6.34 o 
   3   8   1       36.19       42.83     10.80 o 
   4   8   1        0.31        1.08      9.94 o 
   5   8   1     2703.19     2537.63    178.61 o 
   6   8   1       76.59       71.14     16.30 o 
   7   8   1      727.91      626.97     30.77 o 
   8   8   1      467.53      390.96     28.06 o 
   9   8   1      829.03      681.00     39.48 o 
  10   8   1      203.02      147.80     26.34 o 
  11   8   1      228.23      198.67     30.73 o 
  12   8   1       14.13       16.31     23.80 o 
  13   8   1       33.98       33.86     29.49 o 
  14   8   1       10.93       22.05     37.59 o 
 -14   9   1      160.73      134.26     42.92 o 
 -13   9   1       39.72       51.17     31.57 o 
 -12   9   1      221.93      203.05     38.20 o 
 -11   9   1     1079.98      886.18     60.66 o 
 -10   9   1      167.49      144.32     30.56 o 
  -9   9   1       11.20       10.47     19.42 o 
  -8   9   1      491.86      432.72     37.27 o 
  -7   9   1      409.42      337.85     32.01 o 
  -6   9   1      249.28      231.55     21.19 o 
  -5   9   1      493.45      396.97     50.30 o 
  -4   9   1      210.23      233.43     22.17 o 
  -3   9   1     6864.91     6575.93    422.66 o 
  -2   9   1       27.31       25.92      8.24 o 
  -1   9   1       76.33       72.66     12.89 o 
   0   9   1     4422.38     3792.21    420.31 o 
   1   9   1      141.56      125.17     15.16 o 
   2   9   1     2081.17     1739.49    264.99 o 
   3   9   1      967.34      837.61     81.84 o 
   4   9   1     3259.15     3201.62    231.64 o 
   5   9   1       37.92       39.98     13.90 o 
   6   9   1     2359.54     2180.79    116.63 o 
   7   9   1     1446.18     1314.15     43.39 o 
   8   9   1      821.68      684.85     33.98 o 
   9   9   1       13.87       12.68     16.26 o 
  10   9   1       81.47       90.50     21.54 o 
  11   9   1        1.21       -2.91     20.79 o 
  12   9   1       27.36       33.03     25.25 o 
  13   9   1       57.93       65.46     31.54 o 
  14   9   1       83.51       57.24     42.43 o 
 -14  10   1       73.57       67.96     37.64 o 
 -13  10   1        0.24        9.60     29.75 o 
 -12  10   1        0.92      -15.83     24.68 o 
 -11  10   1       13.44       28.64     25.70 o 
 -10  10   1      168.41      157.75     31.35 o 
  -9  10   1      126.76      110.09     27.93 o 
  -8  10   1      313.35      258.37     32.96 o 
  -7  10   1       94.26       94.19     22.94 o 
  -6  10   1      143.21      147.29     18.53 o 
  -5  10   1      155.96      143.95     17.72 o 
  -4  10   1       37.66       30.66     11.73 o 
  -3  10   1        4.26        6.44      9.48 o 
  -2  10   1       45.69       33.98      8.44 o 
  -1  10   1     1837.76     1826.52    194.97 o 
   0  10   1        8.53        3.18     10.09 o 
   1  10   1      815.47      756.91     66.83 o 
   2  10   1        7.15        3.77     11.38 o 
   3  10   1      656.09      410.20    103.07 o 
   4  10   1      268.40      312.40     20.73 o 
   5  10   1      468.08      467.37     26.15 o 
   6  10   1      245.69      281.23     23.76 o 
   7  10   1      340.49      316.99     25.64 o 
   8  10   1       42.36       33.44     16.76 o 
   9  10   1        4.92        0.89     15.68 o 
  10  10   1      231.15      218.90     27.11 o 
  11  10   1       27.57        1.06     21.13 o 
  12  10   1       21.35       18.72     25.88 o 
  13  10   1        7.69      -19.85     27.54 o 
 -14  11   1       48.18       48.96     39.23 o 
 -13  11   1        5.13        9.86     33.07 o 
 -12  11   1      185.96      192.27     39.49 o 
 -11  11   1      377.30      363.47     43.85 o 
 -10  11   1      196.96      231.33     35.99 o 
  -9  11   1      277.16      228.12     34.67 o 
  -8  11   1      208.79      225.92     32.02 o 
  -7  11   1       53.21       31.47     18.69 o 
  -6  11   1      216.57      167.57     24.58 o 
  -5  11   1        1.78        7.11     12.09 o 
  -4  11   1      828.04      737.17     59.17 o 
  -3  11   1     1603.45     1464.18     64.90 o 
  -2  11   1      354.31      293.22     22.75 o 
  -1  11   1      580.76      593.58     55.30 o 
   0  11   1     2734.60     2534.73    243.84 o 
   1  11   1      701.71      569.86     59.91 o 
   2  11   1     1884.36     1727.68    195.72 o 
   3  11   1      987.74      935.87     78.11 o 
   4  11   1     1015.93      960.61    133.47 o 
   5  11   1       43.54       58.85     19.26 o 
   6  11   1      751.79      725.86     32.13 o 
   7  11   1      498.53      472.41     30.03 o 
   8  11   1       12.16        1.86     16.68 o 
   9  11   1        3.73       -1.17     17.00 o 
  10  11   1       45.66       63.38     21.39 o 
  11  11   1        0.20        5.78     21.74 o 
  12  11   1       27.30       35.43     28.53 o 
  13  11   1        0.26        5.44     30.66 o 
 -13  12   1        0.67       -9.28     38.96 o 
 -12  12   1       17.98       -4.88     34.44 o 
 -11  12   1       80.37       41.17     34.76 o 
 -10  12   1       53.94       40.09     32.17 o 
  -9  12   1        3.86        6.27     28.12 o 
  -8  12   1      546.14      535.22     66.53 o 
  -7  12   1      226.71      242.18     41.59 o 
  -6  12   1        7.07       -7.68     20.98 o 
  -5  12   1      262.83      214.44     27.91 o 
  -4  12   1        5.74       19.82     17.56 o 
  -3  12   1     1172.51     1102.63    101.10 o 
  -2  12   1      389.27      341.29     23.66 o 
  -1  12   1     1114.45      921.98     99.83 o 
   0  12   1      136.70      140.98     17.79 o 
   1  12   1     2721.32     2364.28    221.05 o 
   2  12   1       10.28        9.39     13.78 o 
   3  12   1     2006.39     1794.65    218.11 o 
   4  12   1       14.47       16.33     15.65 o 
   5  12   1      579.43      542.23     33.38 o 
   6  12   1       70.71       79.79     21.68 o 
   7  12   1      395.38      360.27     32.47 o 
   8  12   1        1.72        8.37     19.08 o 
   9  12   1      583.19      491.26     39.15 o 
  10  12   1        4.10       14.24     21.77 o 
  11  12   1       21.88       24.78     28.45 o 
  12  12   1       39.92       50.62     34.55 o 
  13  12   1        0.58        1.68     43.42 o 
 -13  13   1      205.21      178.89     72.85 o 
 -12  13   1        3.20       -5.91     37.60 o 
 -11  13   1       20.90       29.38     37.38 o 
 -10  13   1      455.48      463.68     86.47 o 
  -9  13   1      435.55      404.90     54.80 o 
  -8  13   1     1030.90      920.51    137.29 o 
  -7  13   1       29.65       50.40     30.05 o 
  -6  13   1     1662.23     1448.36     76.09 o 
  -5  13   1       79.38       56.28     21.67 o 
  -4  13   1     5180.12     4501.84    152.47 o 
  -3  13   1      916.87      794.17     44.19 o 
  -2  13   1     1708.58     1411.91    116.03 o 
  -1  13   1      996.35      804.63     36.06 o 
   0  13   1      611.40      552.84     47.04 o 
   1  13   1        1.27      -11.43     12.26 o 
   2  13   1     4499.16     3824.84    325.04 o 
   3  13   1       54.11       45.04     17.07 o 
   4  13   1      443.86      424.94     30.82 o 
   5  13   1       65.56       58.16     16.45 o 
   6  13   1       28.90       20.00     18.36 o 
   7  13   1      681.54      589.94     40.24 o 
   8  13   1      944.40      896.91     47.36 o 
   9  13   1       22.54       19.57     21.17 o 
  10  13   1      114.06       79.16     28.08 o 
  11  13   1       58.14       42.48     32.76 o 
  12  13   1       88.62       97.98     51.18 o 
 -12  14   1      191.22      134.91     56.70 o 
 -11  14   1      128.28      136.11     47.33 o 
 -10  14   1      132.44       94.85     40.09 o 
  -9  14   1      308.96      297.14     51.74 o 
  -8  14   1      372.39      365.48     53.47 o 
  -7  14   1     3106.53     2869.19    136.31 o 
  -6  14   1      529.56      519.23     55.95 o 
  -5  14   1     1617.92     1409.62     75.20 o 
  -4  14   1      112.67      109.15     25.61 o 
  -3  14   1      982.20      881.35     52.45 o 
  -2  14   1       24.24       18.04     20.99 o 
  -1  14   1     3831.57     2975.74    375.79 o 
   0  14   1      125.39      133.19     27.13 o 
   1  14   1     2338.03     1992.78    264.50 o 
   2  14   1        0.17      -11.47     18.05 o 
   3  14   1     3081.79     2449.47    340.32 o 
   4  14   1      907.42      778.72     57.86 o 
   5  14   1     2680.92     2318.68    263.26 o 
   6  14   1       62.44      103.57     30.08 o 
   7  14   1      334.36      354.29     41.52 o 
   8  14   1        2.01        1.50     24.15 o 
   9  14   1      245.78      235.16     41.48 o 
  10  14   1      297.67      286.30     45.10 o 
  11  14   1      245.20      280.76     57.71 o 
  12  14   1       16.49       22.63     42.08 o 
 -12  15   1      519.81      496.81     74.91 o 
 -11  15   1      324.55      311.24     60.71 o 
 -10  15   1      104.10      111.15     44.90 o 
  -9  15   1        5.42        1.04     33.74 o 
  -8  15   1      591.88      555.71     63.45 o 
  -7  15   1      446.79      435.98     60.90 o 
  -6  15   1      769.21      781.55     63.86 o 
  -5  15   1      971.38      942.87     66.98 o 
  -4  15   1      499.16      427.83     40.13 o 
  -3  15   1        4.27       11.33     20.15 o 
  -2  15   1     4250.33     3754.45    237.56 o 
  -1  15   1      206.59      174.19     29.96 o 
   0  15   1     3864.15     3295.97    302.57 o 
   1  15   1        1.62        6.18     20.31 o 
   2  15   1     1843.23     1477.07    209.79 o 
   3  15   1      212.13      198.03     32.92 o 
   4  15   1     2856.37     2443.64    275.72 o 
   5  15   1       22.81       19.61     23.97 o 
   6  15   1     3287.25     2675.35    209.93 o 
   7  15   1      143.99      130.75     33.40 o 
   8  15   1      576.06      488.09     49.70 o 
   9  15   1      339.19      358.73     46.98 o 
  10  15   1      279.07      287.88     57.98 o 
  11  15   1       54.86       37.28     44.33 o 
 -11  16   1      464.13      465.21    107.04 o 
 -10  16   1       42.00        3.36     39.86 o 
  -9  16   1      775.24      644.17     90.68 o 
  -8  16   1       66.44       56.35     39.82 o 
  -7  16   1      597.17      635.88     73.72 o 
  -6  16   1       25.60        6.00     30.08 o 
  -5  16   1     1686.98     1505.05     83.60 o 
  -4  16   1       50.90       65.26     25.76 o 
  -3  16   1     3203.07     2922.57    162.87 o 
  -2  16   1      266.04      258.49     35.25 o 
  -1  16   1     2020.08     1752.54    105.75 o 
   0  16   1      182.06      159.85     30.85 o 
   1  16   1     1560.45     1320.68    157.60 o 
   2  16   1       99.78       93.99     28.50 o 
   3  16   1     1690.20     1405.55    166.01 o 
   4  16   1      157.42      142.13     33.02 o 
   5  16   1      895.95      791.61     68.90 o 
   6  16   1      289.27      259.43     40.56 o 
   7  16   1      990.44      848.52     58.53 o 
   8  16   1      377.25      418.45     49.46 o 
   9  16   1      849.50      708.20     60.31 o 
  10  16   1       24.24      -10.63     39.88 o 
  11  16   1       47.26       66.07     52.40 o 
 -11  17   1        0.92      -43.33     43.16 o 
 -10  17   1      543.56      468.91     70.60 o 
  -9  17   1      237.21      240.67     74.93 o 
  -8  17   1      404.36      352.44     60.09 o 
  -7  17   1      192.68      161.25     46.12 o 
  -6  17   1      658.89      593.33    121.29 o 
  -5  17   1        9.25       10.15     31.13 o 
  -4  17   1     2424.10     2239.79    101.24 o 
  -3  17   1      606.25      504.63     46.12 o 
  -2  17   1     1711.73     1553.02     71.88 o 
  -1  17   1       53.50       50.78     25.09 o 
   0  17   1      436.25      453.93     44.38 o 
   1  17   1        1.72        0.31     23.52 o 
   2  17   1     1745.59     1489.80    139.35 o 
   3  17   1      345.60      325.91     48.66 o 
   4  17   1      542.16      498.13     48.52 o 
   5  17   1      300.22      301.79     42.80 o 
   6  17   1      111.50      120.81     33.79 o 
   7  17   1      655.13      547.76     53.37 o 
   8  17   1      629.94      646.83     75.91 o 
   9  17   1        0.43       65.57     47.14 o 
  10  17   1      153.14       97.47     49.73 o 
 -10  18   1       51.74       11.66     44.91 o 
  -9  18   1       80.52       80.17     45.46 o 
  -8  18   1        9.56        8.06     38.37 o 
  -7  18   1       93.62      113.19     45.01 o 
  -6  18   1      258.24      214.38     50.76 o 
  -5  18   1      240.12      222.31     48.98 o 
  -4  18   1      690.32      586.55    105.73 o 
  -3  18   1      439.09      407.81     57.17 o 
  -2  18   1       71.12       93.38     29.72 o 
  -1  18   1     1208.62     1036.98     78.97 o 
   0  18   1       54.62       61.49     27.97 o 
   1  18   1      309.69      269.67     40.54 o 
   2  18   1       84.25      100.36     31.39 o 
   3  18   1      401.10      407.10     46.47 o 
   4  18   1        6.03       -0.23     25.24 o 
   5  18   1      697.35      644.20     57.03 o 
   6  18   1       11.90       -1.83     28.24 o 
   7  18   1      241.97      237.16     44.31 o 
   8  18   1       10.67      -10.61     40.24 o 
   9  18   1        2.46        3.83     43.78 o 
  -9  19   1       11.16       45.12     49.19 o 
  -8  19   1       45.22       76.02     47.61 o 
  -7  19   1        8.47      -22.83     35.31 o 
  -6  19   1      188.99      165.94     49.18 o 
  -5  19   1       37.77       36.51     36.30 o 
  -4  19   1       20.10      -19.06     31.53 o 
  -3  19   1        1.34      -15.25     31.53 o 
  -2  19   1      348.99      289.30     52.03 o 
  -1  19   1       21.53       31.92     27.50 o 
   0  19   1      222.87      214.86     39.06 o 
   1  19   1       47.79       49.24     28.39 o 
   2  19   1       83.73       61.02     30.64 o 
   3  19   1       25.94       25.18     27.20 o 
   4  19   1      322.26      298.06     46.03 o 
   5  19   1        2.44      -12.05     27.85 o 
   6  19   1      175.99      173.00     41.90 o 
   7  19   1       60.87       66.81     47.03 o 
   8  19   1       74.63       41.58     43.73 o 
   9  19   1       21.25       40.21     47.77 o 
  -8  20   1        6.00        9.67     45.17 o 
  -7  20   1        9.22       25.06     42.22 o 
  -6  20   1       77.11       72.89     45.50 o 
  -5  20   1       63.95       51.85     42.49 o 
  -4  20   1        0.62       -1.00     36.30 o 
  -3  20   1      112.35       90.60     43.16 o 
  -2  20   1        1.22      -10.05     33.13 o 
  -1  20   1       41.46       34.53     46.91 o 
   0  20   1        0.89       15.57     34.23 o 
   1  20   1       34.61       28.47     29.42 o 
   2  20   1       25.16       41.80     30.46 o 
   3  20   1       97.11      114.37     35.36 o 
   4  20   1       42.25       32.18     31.55 o 
   5  20   1        6.50       14.84     32.33 o 
   6  20   1        0.00       -4.95     40.36 o 
   7  20   1        0.33       35.82     47.08 o 
   8  20   1        1.30       46.51     52.40 o 
  -7  21   1       19.29        9.50     47.32 o 
  -6  21   1      159.35      145.82     54.81 o 
  -5  21   1       17.29       14.14     41.62 o 
  -4  21   1       26.69        7.00     38.55 o 
  -3  21   1       10.89       12.26     38.35 o 
  -2  21   1       30.79       -4.69     38.71 o 
  -1  21   1        0.31      -20.42     35.16 o 
   0  21   1      116.63      112.04     44.91 o 
   1  21   1      114.66      145.14     48.74 o 
   2  21   1        3.18      -10.62     35.09 o 
   3  21   1       18.52      -12.54     38.18 o 
   4  21   1       15.86       32.76     43.71 o 
   5  21   1       24.63       -3.48     41.25 o 
   6  21   1       25.27       63.28     49.33 o 
   7  21   1        0.76      -33.06     45.60 o 
  -6  22   1        0.22       -2.41     48.58 o 
  -5  22   1      205.56      176.97     58.38 o 
  -4  22   1       23.25       -2.72     40.41 o 
  -3  22   1      481.77      431.67     68.82 o 
  -2  22   1       99.05      125.10     53.10 o 
  -1  22   1       69.06       32.19     44.68 o 
   0  22   1       93.40       68.62     44.89 o 
   1  22   1      348.66      332.52     63.88 o 
   2  22   1        1.17      -47.87     39.53 o 
   3  22   1      228.80      235.18     62.28 o 
   4  22   1       82.65      105.69     51.13 o 
   5  22   1       61.89       19.80     48.66 o 
  -4  23   1      398.78      327.73     67.85 o 
  -3  23   1       66.22       45.28     47.89 o 
  -2  23   1      302.94      228.28     62.55 o 
  -1  23   1        6.09       -5.63     45.44 o 
   0  23   1      235.45      184.81     61.47 o 
   1  23   1       52.51       59.49     51.97 o 
   2  23   1      612.96      655.89     83.64 o 
   3  23   1       14.56      -29.02     48.22 o 
 -15   0   2        2.43      -10.45     62.98 o 
 -14   0   2      777.80      731.13     77.41 o 
 -13   0   2      583.44      463.48     61.58 o 
 -12   0   2      327.43      364.16     52.98 o 
 -10   0   2      970.45     1248.05     68.11 o 
  -9   0   2     1740.56     1602.33     71.01 o 
  -8   0   2      913.64      907.80    127.83 o 
  -7   0   2     5253.24     8495.43    200.20 o 
  -6   0   2     6823.52     6784.43    165.79 o 
  -5   0   2     6945.00    12561.57    211.89 o 
  -4   0   2     1665.76     3009.03    216.46 o 
  -3   0   2     5194.09    10218.69    581.61 o 
  -2   0   2    42739.43    34489.52    298.84 o 
  -1   0   2     2661.63     3113.17    417.39 o 
   0   0   2     2445.90     2359.70     50.34 o 
   1   0   2     2716.88     2598.02     73.43 o 
   2   0   2    12287.09    12954.19    554.57 o 
   3   0   2     3914.94     3745.74    233.23 o 
   4   0   2    16731.02    17263.56   1749.94 o 
   5   0   2     2008.61     3937.55    527.94 o 
   6   0   2     9675.52     9640.60   1716.28 o 
   7   0   2        1.81      307.71    144.56 o 
   8   0   2      729.53     1112.73     58.25 o 
   9   0   2     1484.30     1422.79     68.79 o 
  10   0   2     2816.99     2068.10     87.58 o 
  11   0   2       98.93      273.93     64.74 o 
  12   0   2       24.06      267.06     70.00 o 
  13   0   2      118.63      403.69     90.02 o 
  14   0   2        3.53      -13.44     61.01 o 
 -15   1   2       37.57       52.52     37.61 o 
 -14   1   2      150.29      123.87     40.54 o 
 -13   1   2      159.97      193.45     32.91 o 
 -12   1   2      247.23      362.71     42.27 o 
 -11   1   2      475.36      446.05     36.53 o 
 -10   1   2      511.97      680.52     38.14 o 
  -9   1   2     1291.48     1237.60     52.55 o 
  -8   1   2      361.11      651.90     40.52 o 
  -7   1   2     1613.39     1416.71    102.05 o 
  -6   1   2     1088.64     2101.32     94.55 o 
  -5   1   2     9790.16     8465.53    304.69 o 
  -3   1   2    10838.82    10073.14    500.87 o 
  -1   1   2      149.90      143.74     10.73 o 
   0   1   2     1115.02     1199.38     32.23 o 
   1   1   2    22304.78    24374.32    779.32 o 
   2   1   2     1187.57     1154.15     24.27 o 
   3   1   2     4191.20     4172.06    274.47 o 
   4   1   2      100.72      185.73     35.22 o 
   5   1   2     3110.35     3065.89    131.05 o 
   6   1   2      196.74      673.84    129.87 o 
   7   1   2     1091.17      811.96    131.92 o 
   9   1   2      646.03      713.96     38.63 o 
  10   1   2       27.48      175.80     31.33 o 
  11   1   2      693.56      652.67     49.79 o 
  12   1   2      294.40      409.08     58.62 o 
  13   1   2        2.23       36.07     39.69 o 
  14   1   2        7.77       27.43     48.71 o 
 -15   2   2      569.87      550.34     60.89 o 
 -14   2   2       31.43       43.39     34.33 o 
 -13   2   2        4.64       31.10     27.47 o 
 -12   2   2      292.62      390.13     54.97 o 
 -11   2   2      169.80      131.15     25.49 o 
 -10   2   2      954.47      940.04     47.44 o 
  -9   2   2     1518.31     2177.02    107.67 o 
  -8   2   2      904.59      963.97     71.78 o 
  -7   2   2      236.63      283.10     36.19 o 
  -6   2   2     3682.90     3619.96    399.16 o 
  -5   2   2      800.92      834.15     52.94 o 
  -4   2   2    16166.03    15365.27   1015.99 o 
  -3   2   2     4700.55     7097.73     93.69 o 
  -2   2   2     2787.29     2810.64    152.49 o 
  -1   2   2      233.16      164.39     62.32 o 
   0   2   2    24716.50    26233.81    775.78 o 
   1   2   2     4072.78     4529.25    155.35 o 
   2   2   2     7651.38     8019.20    133.51 o 
   3   2   2      947.45     1043.69     28.64 o 
   4   2   2      232.78      494.08     76.26 o 
   5   2   2       39.33     1390.61    822.07 o 
   6   2   2       23.21       50.48     16.53 o 
   7   2   2      281.54      596.90     23.90 o 
   8   2   2     2698.94     2737.31     69.04 o 
   9   2   2      460.28      725.18     38.81 o 
  10   2   2        5.56       52.03     22.39 o 
  11   2   2      573.24      491.68     46.06 o 
  12   2   2      180.88      142.82     43.24 o 
  13   2   2      132.92      124.20     45.91 o 
  14   2   2      227.56      458.07     77.89 o 
 -15   3   2       76.87       60.99     38.07 o 
 -14   3   2       29.36       40.56     31.92 o 
 -13   3   2      415.39      345.02     47.51 o 
 -12   3   2       54.51      174.68     44.58 o 
 -11   3   2        3.32       21.73     21.24 o 
 -10   3   2      454.70      562.72     59.58 o 
  -9   3   2     1707.00     1341.63     54.50 o 
  -7   3   2     3834.14     3548.81    267.85 o 
  -6   3   2     4338.84     6856.83    506.24 o 
  -5   3   2     3041.52     2973.20    168.75 o 
  -4   3   2     3167.63     3389.60    149.27 o 
  -3   3   2     1211.10     1336.49    100.25 o 
  -2   3   2      772.56      773.57     56.26 o 
  -1   3   2     1184.18     1004.92     34.13 o 
   0   3   2      302.28      317.61     60.00 o 
   1   3   2    21204.27    23106.73   1009.68 o 
   2   3   2     1482.68     1568.74     30.61 o 
   3   3   2     2766.83     2947.74    156.19 o 
   4   3   2      696.87     1265.69    255.02 o 
   5   3   2     5380.11     6130.31    141.28 o 
   6   3   2        0.50     1341.44    444.02 o 
   7   3   2      943.99      712.86    132.97 o 
   8   3   2       17.90      730.49     91.55 o 
   9   3   2      522.77      608.02     35.83 o 
  10   3   2      123.09      101.70     25.43 o 
  11   3   2      624.82      518.60     48.10 o 
  12   3   2        1.79      139.53     42.25 o 
  13   3   2       51.77       33.41     40.96 o 
  14   3   2        4.01       46.31     48.21 o 
 -15   4   2      258.49      238.92     47.44 o 
 -14   4   2      502.26      450.49     54.65 o 
 -13   4   2      255.94      257.45     43.89 o 
 -12   4   2        4.03       29.08     24.38 o 
 -11   4   2      350.46      523.52     78.55 o 
 -10   4   2      151.44      161.76     27.80 o 
  -9   4   2        5.07        5.16     16.03 o 
  -8   4   2     2419.66     2099.89     63.70 o 
  -7   4   2      455.30     1179.24     32.55 o 
  -6   4   2       95.65       99.77     13.27 o 
  -5   4   2     4175.56     4694.38    265.36 o 
  -4   4   2     4789.75     5743.30    295.43 o 
  -3   4   2     2749.68     2667.31     81.44 o 
  -2   4   2     2035.52     1997.05    111.43 o 
  -1   4   2     2211.07     2587.74    319.95 o 
   0   4   2     5506.51     5500.73    156.52 o 
   1   4   2     1598.58     2006.18     88.26 o 
   2   4   2     1395.02     1714.78    139.50 o 
   3   4   2     2816.13     3378.86    238.73 o 
   4   4   2     2313.47     3255.11    356.72 o 
   5   4   2       22.80       39.79     10.91 o 
   6   4   2     2474.83     2025.57    221.49 o 
   7   4   2      358.21     1035.66    375.34 o 
   8   4   2        2.68       -4.38     11.02 o 
   9   4   2      332.53      330.08     30.72 o 
  10   4   2     1004.71      965.11     51.20 o 
  11   4   2      199.00      159.12     35.37 o 
  12   4   2       20.14      154.76     45.77 o 
  13   4   2      123.12      321.57     60.66 o 
  14   4   2       52.72      197.80     56.86 o 
 -15   5   2        1.35        9.77     38.23 o 
 -14   5   2       18.18        3.30     31.85 o 
 -13   5   2       10.69       24.46     28.52 o 
 -12   5   2        5.60       -3.84     22.20 o 
 -11   5   2       43.87       38.53     23.15 o 
 -10   5   2      155.04      161.31     28.34 o 
  -9   5   2       30.59       24.78     18.42 o 
  -8   5   2      220.18      234.66     27.80 o 
  -7   5   2      304.55      295.13     29.43 o 
  -6   5   2      292.35      303.75     19.85 o 
  -5   5   2      157.61      274.59     30.69 o 
  -4   5   2        1.11      258.69    171.96 o 
  -3   5   2       94.77      111.30     15.21 o 
  -2   5   2     1956.32     1913.17    120.78 o 
  -1   5   2      522.39      510.52     32.61 o 
   0   5   2      515.70      549.83     24.96 o 
   1   5   2        0.07        0.24      6.31 o 
   2   5   2        4.50       11.50      5.97 o 
   3   5   2      774.41      745.74    100.11 o 
   4   5   2      297.08      292.95     50.42 o 
   5   5   2       15.39       44.28     13.09 o 
   6   5   2       65.65      126.00     16.53 o 
   7   5   2       63.43      122.97     18.00 o 
   8   5   2        9.22       10.23     14.99 o 
   9   5   2      213.94      247.23     28.54 o 
  10   5   2        0.23       34.96     20.10 o 
  11   5   2       26.77       33.68     26.80 o 
  12   5   2        3.91      -18.16     30.53 o 
  13   5   2       21.72        7.66     40.22 o 
  14   5   2        0.00       -1.41     44.82 o 
 -15   6   2      160.77      181.74     47.42 o 
 -14   6   2      630.67      689.06     62.94 o 
 -13   6   2      461.51      428.98     49.41 o 
 -12   6   2        0.50       70.30     27.08 o 
 -10   6   2       15.27      176.53     52.68 o 
  -9   6   2       62.74       63.72     21.32 o 
  -8   6   2     2180.93     2716.06     94.21 o 
  -7   6   2        1.06       12.89     15.48 o 
  -6   6   2     2095.79     2041.57    151.95 o 
  -5   6   2     3270.61     3718.09    231.68 o 
  -4   6   2     4739.89     5339.52    197.70 o 
  -3   6   2     1021.67     1276.20    216.04 o 
  -2   6   2     1090.41     1259.58    214.27 o 
  -1   6   2     2712.35     2522.20    122.97 o 
   0   6   2      237.09      479.46    175.12 o 
   1   6   2     2053.86     2372.19     74.29 o 
   2   6   2     2137.80     2350.13     54.31 o 
   3   6   2     1813.21     2269.01    402.98 o 
   4   6   2      741.32     1152.20    289.16 o 
   5   6   2       41.68      107.70     32.08 o 
   6   6   2       41.21       37.40     14.59 o 
   7   6   2     2250.02     2796.53    113.25 o 
   8   6   2      108.38      103.32     19.44 o 
   9   6   2      813.82      695.87     34.53 o 
  10   6   2     1582.86     1304.17     58.48 o 
  11   6   2      303.48      236.88     47.98 o 
  12   6   2        2.14      152.56     65.47 o 
  13   6   2      125.88      347.36     84.76 o 
  14   6   2      100.61      156.27     57.39 o 
 -15   7   2      106.87       94.85     38.44 o 
 -14   7   2       42.85      114.02     38.58 o 
 -13   7   2      150.92      133.82     37.32 o 
 -12   7   2       21.85       58.29     27.92 o 
 -11   7   2      151.79      110.54     29.50 o 
 -10   7   2      312.22      293.47     47.40 o 
  -9   7   2      127.31      110.16     24.89 o 
  -8   7   2      351.14      568.96    178.10 o 
  -7   7   2      796.40      864.69     42.73 o 
  -6   7   2      463.92      747.31     29.01 o 
  -5   7   2     2004.76     1340.64    472.00 o 
  -4   7   2       32.31       52.46     28.42 o 
  -3   7   2      624.85      565.34     32.51 o 
  -2   7   2      144.04      147.59     24.37 o 
  -1   7   2     3500.90     3184.49    145.33 o 
   0   7   2       18.53       19.68      7.41 o 
   1   7   2     2669.19     2658.14    108.89 o 
   2   7   2      114.10      135.09     20.54 o 
   3   7   2      864.31      769.46     50.50 o 
   4   7   2        6.34       36.89     18.47 o 
   5   7   2     1000.84     1008.28     41.72 o 
   6   7   2      474.28      620.38     34.99 o 
   7   7   2     1068.42     1009.31     40.97 o 
   8   7   2       13.78       63.62     18.72 o 
   9   7   2      260.52      318.29     27.41 o 
  10   7   2       64.47       75.23     22.85 o 
  11   7   2       58.00       88.15     31.86 o 
  12   7   2        5.60       84.51     41.87 o 
  13   7   2      152.96      207.56     57.28 o 
  14   7   2        0.18       23.73     48.97 o 
 -14   8   2       33.97       84.09     36.38 o 
 -13   8   2       20.53       32.58     29.81 o 
 -12   8   2      335.53      464.69     60.67 o 
 -11   8   2       30.27       29.44     23.27 o 
 -10   8   2      416.99      393.76     43.83 o 
  -9   8   2     1078.78     1465.46    125.70 o 
  -8   8   2      347.33      403.43     41.17 o 
  -6   8   2     2921.38     2495.66    211.39 o 
  -5   8   2       77.04      684.05     51.88 o 
  -4   8   2     6377.52     5803.97    407.71 o 
  -3   8   2     3075.15     3462.02    273.93 o 
  -2   8   2      818.04      753.57     91.23 o 
  -1   8   2      387.95      364.10     36.13 o 
   0   8   2    10741.85    10850.27    982.91 o 
   1   8   2       98.31      151.73     23.13 o 
   2   8   2     4785.53     4675.03     68.17 o 
   3   8   2      382.29     1203.42    533.18 o 
   4   8   2     1932.02     1679.67    145.93 o 
   5   8   2      366.56     1154.16    256.23 o 
   6   8   2     1191.10     1087.81     52.91 o 
   7   8   2      535.32      590.34     30.89 o 
   8   8   2     2501.71     2373.88    107.58 o 
   9   8   2        2.86      157.28     38.94 o 
  10   8   2       20.66       15.11     20.65 o 
  11   8   2      578.39      572.02     51.70 o 
  12   8   2      171.01      158.64     47.79 o 
  13   8   2      180.69      202.74     56.47 o 
 -14   9   2       16.00       24.64     32.30 o 
 -13   9   2      159.09      151.22     38.19 o 
 -12   9   2      188.61      240.87     39.80 o 
 -11   9   2      169.82      181.37     34.25 o 
 -10   9   2      256.90      284.60     36.22 o 
  -9   9   2     1002.15      834.73     85.48 o 
  -8   9   2      570.14     1032.04     50.32 o 
  -7   9   2     2357.03     2203.74     91.66 o 
  -6   9   2      367.30      713.16     43.20 o 
  -5   9   2      882.10     1047.57    117.22 o 
  -4   9   2      148.82      651.53     54.22 o 
  -3   9   2     4618.95     4083.97    442.41 o 
  -2   9   2       39.91      451.25    252.03 o 
  -1   9   2     7230.87     6554.66    555.84 o 
   0   9   2      449.18     1273.09    589.51 o 
   1   9   2     2980.72     2812.04    180.20 o 
   2   9   2        0.66      713.97    456.22 o 
   3   9   2     1926.97     1596.73    128.87 o 
   4   9   2      758.94      925.02     45.19 o 
   5   9   2     1777.58     1622.45     99.95 o 
   6   9   2       31.02      823.96    252.59 o 
   7   9   2     1711.40     1688.54     79.03 o 
   8   9   2        4.68      356.86     63.71 o 
   9   9   2      311.58      333.37     28.82 o 
  10   9   2      131.38      140.21     27.28 o 
  11   9   2      125.71      191.82     38.36 o 
  12   9   2       20.16       77.12     42.75 o 
  13   9   2       14.06       39.82     45.41 o 
 -14  10   2      476.26      421.89     56.11 o 
 -13  10   2      592.03      556.70     57.32 o 
 -12  10   2      154.40      154.02     36.67 o 
 -11  10   2      375.06      596.62     64.39 o 
 -10  10   2      153.55      221.77     32.98 o 
  -9  10   2      155.16      140.09     28.07 o 
  -8  10   2      973.71      917.81     48.66 o 
  -7  10   2     1167.62      821.67    484.20 o 
  -6  10   2     3459.56     3114.98    235.71 o 
  -4  10   2     1000.02      930.33     97.36 o 
  -3  10   2      398.81      761.64    169.26 o 
  -2  10   2     9691.16     8607.85    844.92 o 
  -1  10   2      541.39      816.54    158.45 o 
   0  10   2     3288.21     2877.03    295.87 o 
   1  10   2      260.98     1584.10    806.14 o 
   2  10   2     2912.38     2866.27    209.46 o 
   3  10   2      502.66      697.65     79.42 o 
   4  10   2     6230.67     5962.47    346.94 o 
   5  10   2       73.78      865.31    161.30 o 
   6  10   2     1810.13     1849.54    116.14 o 
   7  10   2       22.50      263.21    105.69 o 
   8  10   2      190.30      226.55     25.32 o 
   9  10   2      411.88      361.33     30.52 o 
  10  10   2     1199.97     1160.99     47.17 o 
  11  10   2        8.56       64.49     33.31 o 
  12  10   2       55.83      276.79     57.66 o 
  13  10   2        0.98      167.47     73.58 o 
 -14  11   2      145.31      156.66     56.88 o 
 -13  11   2       45.47       47.63     44.67 o 
 -12  11   2      138.72      205.10     49.25 o 
 -11  11   2      698.27      662.49    141.53 o 
 -10  11   2      479.73      641.73     64.15 o 
  -9  11   2      873.57      816.33     99.11 o 
  -8  11   2      667.45     1313.96     75.02 o 
  -7  11   2     1245.94     1082.63     85.41 o 
  -6  11   2      159.87      259.99     47.97 o 
  -5  11   2     2963.07     2420.77    258.93 o 
  -4  11   2     1144.83     2245.29    667.42 o 
  -3  11   2     6421.00     5627.02    757.76 o 
  -2  11   2     1013.63     1562.62    390.89 o 
  -1  11   2     3187.48     2100.16    480.70 o 
   0  11   2      130.85      445.29    221.31 o 
   1  11   2     7675.52     6425.41    887.18 o 
   2  11   2      213.16     1028.65    532.91 o 
   3  11   2     6398.69     5953.56    570.71 o 
   4  11   2        2.35      133.42     38.80 o 
   5  11   2      856.61      842.19     74.87 o 
   6  11   2      112.53      419.59     46.75 o 
   7  11   2     2094.19     2158.24     90.88 o 
   8  11   2        7.39      347.65     70.22 o 
   9  11   2      672.12      825.35     40.42 o 
  10  11   2       15.21      223.23     38.46 o 
  11  11   2      311.72      274.67     62.22 o 
  12  11   2       90.39       89.94     63.64 o 
 -13  12   2        4.88        9.30     43.20 o 
 -12  12   2      198.83      240.83     55.02 o 
 -11  12   2       62.61       62.29     36.93 o 
 -10  12   2      977.19      939.98    115.92 o 
  -9  12   2      165.02      539.67     85.78 o 
  -8  12   2      707.88      789.56     62.92 o 
  -7  12   2       96.51      155.06     35.98 o 
  -6  12   2     2281.55     1955.35     97.65 o 
  -4  12   2     6029.17     4808.87    505.32 o 
  -3  12   2     4131.92     3910.04    104.39 o 
  -2  12   2      336.17      232.54     61.19 o 
  -1  12   2       58.18       13.96     20.31 o 
   0  12   2     3639.49     2508.94    505.17 o 
   1  12   2       27.12       45.28     24.56 o 
   2  12   2     3538.40     3266.60    390.69 o 
   3  12   2      166.29     1424.22    879.02 o 
   4  12   2     1541.43     1360.15    127.06 o 
   5  12   2      152.61      685.53    317.36 o 
   6  12   2       19.43       53.33     20.71 o 
   7  12   2      400.26      518.79     37.16 o 
   8  12   2     1118.53     1091.27     60.65 o 
   9  12   2      184.84      430.71     44.81 o 
  10  12   2       24.02       29.72     26.44 o 
  11  12   2      147.68      198.17     51.18 o 
  12  12   2      109.69       77.23     63.71 o 
 -13  13   2      122.85      146.42     56.28 o 
 -12  13   2       67.82      114.76     45.67 o 
 -11  13   2        7.27       24.81     35.83 o 
 -10  13   2        2.60        2.59     33.08 o 
  -9  13   2      374.64      321.38     51.87 o 
  -8  13   2       15.78       51.71     32.86 o 
  -7  13   2      347.52      328.72     48.02 o 
  -6  13   2      623.43     1023.92     66.77 o 
  -5  13   2      649.36      592.55     52.17 o 
  -4  13   2       33.47       94.26     24.52 o 
  -3  13   2     2554.59     1636.28    391.70 o 
  -2  13   2        2.03       19.28     14.46 o 
  -1  13   2     1087.78      828.58     70.78 o 
   0  13   2      132.07      223.53     36.75 o 
   1  13   2      280.22      238.06     24.78 o 
   2  13   2       40.68      344.66    282.22 o 
   3  13   2      349.71      353.30     43.23 o 
   4  13   2       31.12      132.26     29.18 o 
   5  13   2     1405.23     1395.30     82.92 o 
   6  13   2        2.78      121.28     23.88 o 
   7  13   2       65.77       77.76     24.17 o 
   8  13   2      142.30      206.10     30.23 o 
   9  13   2       53.07       59.15     26.50 o 
  10  13   2       17.79        7.78     27.33 o 
  11  13   2      151.61      151.93     64.88 o 
  12  13   2       29.27       -4.82     55.02 o 
 -12  14   2       10.89       13.39     41.75 o 
 -11  14   2       67.75      146.70     46.38 o 
 -10  14   2        1.28       72.03     40.09 o 
  -9  14   2        4.22       -9.65     30.07 o 
  -8  14   2      190.39      249.80     47.36 o 
  -7  14   2       89.80      177.18     41.27 o 
  -6  14   2        8.52       21.68     28.14 o 
  -5  14   2      715.57     1121.36     55.15 o 
  -4  14   2       65.16       98.96     26.03 o 
  -3  14   2      124.02      139.75     21.53 o 
  -2  14   2     1403.53     1131.68     99.11 o 
  -1  14   2      134.48      137.96     20.84 o 
   0  14   2      160.36      170.94     22.91 o 
   1  14   2       25.64      250.00     69.05 o 
   2  14   2       22.70       21.86     15.87 o 
   3  14   2      198.50      140.56     49.80 o 
   4  14   2     1430.14     1546.12    139.51 o 
   5  14   2        1.09       20.05     19.36 o 
   6  14   2      513.20      437.55     36.39 o 
   7  14   2        3.59       52.36     23.88 o 
   8  14   2       17.30        8.24     23.91 o 
   9  14   2      389.51      385.93     41.29 o 
  10  14   2      211.61      178.58     54.84 o 
  11  14   2        6.49       14.76     66.93 o 
 -12  15   2       27.67       48.54     49.03 o 
 -11  15   2       45.09       62.63     44.82 o 
 -10  15   2      211.42      197.32     50.29 o 
  -9  15   2       79.70       68.42     37.57 o 
  -8  15   2       18.02      124.02     40.00 o 
  -7  15   2       90.76      147.44     41.32 o 
  -6  15   2        0.18       33.51     30.95 o 
  -5  15   2       14.61        0.23     21.81 o 
  -4  15   2       47.06       80.99     25.53 o 
  -3  15   2       65.54       64.56     24.87 o 
  -2  15   2        7.80       16.17     20.39 o 
  -1  15   2       37.40       59.48     23.25 o 
   0  15   2      171.78      155.62     30.47 o 
   1  15   2       46.52       59.10     24.42 o 
   2  15   2       75.40       66.13     24.95 o 
   3  15   2      469.01      415.58     41.42 o 
   4  15   2        0.23        4.41     22.75 o 
   5  15   2      113.51      115.76     31.78 o 
   6  15   2      268.76      305.54     41.51 o 
   7  15   2      337.69      321.31     43.66 o 
   8  15   2       15.10       36.33     31.09 o 
   9  15   2        0.09       92.23     36.66 o 
  10  15   2       32.73       67.15     49.11 o 
  11  15   2       36.14       78.40     70.73 o 
 -11  16   2       19.31       88.45     49.87 o 
 -10  16   2        6.11       34.23     39.15 o 
  -9  16   2       19.48       28.53     38.91 o 
  -8  16   2      142.38      125.53     43.19 o 
  -7  16   2      260.05      253.95     51.35 o 
  -6  16   2       62.10       61.92     36.26 o 
  -5  16   2       67.33      137.22     31.78 o 
  -4  16   2        3.99       48.77     23.58 o 
  -3  16   2      176.20      183.62     32.53 o 
  -2  16   2      265.01      230.35     35.01 o 
  -1  16   2      278.27      244.77     35.73 o 
   0  16   2       58.68      130.75     29.17 o 
   1  16   2        0.42       64.16     26.01 o 
   2  16   2       74.38      101.94     28.91 o 
   3  16   2      376.08      387.03     42.17 o 
   4  16   2      465.90      481.84     52.24 o 
   5  16   2       10.77        7.15     26.61 o 
   6  16   2       52.66      106.28     31.79 o 
   7  16   2        0.09       44.58     31.18 o 
   8  16   2        4.53       -4.46     31.16 o 
   9  16   2      134.64      138.89     43.66 o 
  10  16   2      313.45      299.25     66.28 o 
 -11  17   2      238.87      245.72     65.40 o 
 -10  17   2       45.77       73.80     48.26 o 
  -9  17   2       77.68       76.80     45.89 o 
  -8  17   2      282.28      400.87     62.10 o 
  -7  17   2      143.10      220.61     48.72 o 
  -6  17   2       29.60       62.68     38.65 o 
  -5  17   2      632.33      626.14     64.48 o 
  -4  17   2      127.15      246.43     36.43 o 
  -3  17   2      117.12      117.32     29.88 o 
  -2  17   2       12.42       77.71     27.94 o 
  -1  17   2       13.10       51.34     25.47 o 
   0  17   2      280.87      245.62     36.28 o 
   1  17   2       75.10       86.57     29.05 o 
   2  17   2       21.40       65.16     26.58 o 
   3  17   2      520.37      538.13    100.45 o 
   4  17   2      120.97      227.25     37.10 o 
   5  17   2       61.31       60.73     30.51 o 
   6  17   2      315.16      335.04     46.63 o 
   7  17   2      442.94      466.65     52.05 o 
   8  17   2        2.04       41.45     34.39 o 
   9  17   2      102.05       95.58     42.32 o 
  10  17   2        4.38       66.71     52.16 o 
 -10  18   2      200.91      201.52     60.05 o 
  -9  18   2      182.73      286.09     60.54 o 
  -8  18   2      113.53      166.20     51.83 o 
  -7  18   2       32.79      134.57     46.45 o 
  -6  18   2      218.64      211.39     48.84 o 
  -5  18   2        1.78       26.71     34.55 o 
  -4  18   2     1413.15     1186.89     64.66 o 
  -3  18   2      283.39      384.36     44.52 o 
  -2  18   2      331.92      335.41     42.80 o 
   0  18   2     1451.32     1260.60    114.91 o 
   1  18   2        9.28       56.80     27.34 o 
   2  18   2      375.96      458.74     47.96 o 
   3  18   2       19.61      275.57     48.35 o 
   4  18   2      280.30      302.23     45.05 o 
   5  18   2      101.08      139.90     37.26 o 
   6  18   2      347.30      358.32     50.34 o 
   7  18   2      139.77      128.32     41.45 o 
   8  18   2      574.80      543.85     60.44 o 
   9  18   2       25.42       90.59     41.16 o 
  -9  19   2      238.20      304.18     76.17 o 
  -8  19   2       50.18       93.87     48.28 o 
  -7  19   2      688.00      708.44     82.24 o 
  -6  19   2       63.54      252.24     56.39 o 
  -5  19   2      279.56      278.70     54.58 o 
  -4  19   2       24.45      166.65     46.44 o 
  -3  19   2      960.44      912.55     71.57 o 
  -2  19   2      143.88      324.74     52.67 o 
  -1  19   2     2919.68     2566.10    172.08 o 
   1  19   2      919.78      776.52     79.66 o 
   2  19   2       19.32      300.12     52.85 o 
   3  19   2      780.41      718.90     63.31 o 
   4  19   2       11.76       68.96     32.34 o 
   5  19   2      695.69      701.66     61.66 o 
   6  19   2       46.61      215.20     45.71 o 
   7  19   2      192.84      215.24     49.16 o 
   8  19   2       44.71       78.26     43.65 o 
  -8  20   2      555.16      475.88     77.57 o 
  -7  20   2      144.39      276.85     82.53 o 
  -6  20   2      555.44      560.66     73.19 o 
  -5  20   2      307.11      497.23     69.10 o 
  -4  20   2      202.92      227.71     53.73 o 
  -3  20   2        9.10      122.22     35.15 o 
  -2  20   2     1687.71     1449.76     92.12 o 
  -1  20   2        3.92      239.08     51.36 o 
   0  20   2      901.14      916.62     63.33 o 
   2  20   2      432.76      429.12     50.64 o 
   3  20   2       25.22       64.72     34.84 o 
   4  20   2      958.46      920.54     88.56 o 
   5  20   2       10.81      114.66     39.99 o 
   6  20   2      500.47      532.41     61.60 o 
   7  20   2        4.07      184.89     48.56 o 
  -7  21   2      197.79      166.22     57.29 o 
  -6  21   2       38.32       76.60     46.37 o 
  -5  21   2      584.35      607.09     77.67 o 
  -4  21   2      277.04      443.88     68.68 o 
  -3  21   2      470.87      451.05     54.57 o 
  -2  21   2       88.00      295.34     59.91 o 
  -1  21   2      542.19      513.01     56.70 o 
   0  21   2      175.41      255.14     44.12 o 
   1  21   2      837.95      793.06     65.20 o 
   2  21   2       47.05      168.62     43.05 o 
   3  21   2      744.24      733.57     66.11 o 
   4  21   2       26.82      222.46     47.36 o 
   5  21   2      275.44      257.41     51.43 o 
   6  21   2        9.76       88.78     43.04 o 
  -5  22   2        5.79       47.70     51.22 o 
  -4  22   2      534.35      551.03     80.31 o 
  -3  22   2      180.94      340.16     72.85 o 
  -2  22   2      612.50      469.76     58.64 o 
  -1  22   2        3.50      140.49     52.41 o 
   0  22   2      489.75      443.06     57.84 o 
   1  22   2       26.39      182.44     45.20 o 
   2  22   2      675.74      638.58     66.84 o 
   3  22   2      101.86      255.50     51.47 o 
   4  22   2      222.01      173.96     49.88 o 
  -3  23   2      359.72      269.77     67.51 o 
  -2  23   2       10.94       14.02     51.47 o 
  -1  23   2      269.47      259.86     54.69 o 
   0  23   2       17.84       99.31     45.01 o 
   1  23   2       17.40       41.76     41.53 o 
   2  23   2        6.64      108.27     48.02 o 
 -15   1   3       24.12       16.86     46.52 o 
 -14   1   3      228.07      298.43     59.54 o 
 -13   1   3      162.25      187.54     49.48 o 
 -12   1   3       96.38       74.49     37.83 o 
 -11   1   3        4.83       16.24     29.19 o 
 -10   1   3       10.08       24.33     26.11 o 
  -9   1   3        1.65       30.26     27.05 o 
  -8   1   3      129.50      112.84     31.68 o 
  -7   1   3     1534.70     1185.64     47.76 o 
  -6   1   3      599.40      551.50     56.63 o 
  -5   1   3        0.81       15.22     18.05 o 
  -4   1   3      791.06      629.91     45.34 o 
  -3   1   3       98.86       95.48     17.90 o 
  -2   1   3      394.05      144.94    149.49 o 
  -1   1   3     4391.96     4030.47     43.72 o 
   0   1   3     2366.05     2259.93     58.90 o 
   1   1   3     2171.32     2227.35     71.46 o 
   2   1   3       99.80      128.78     20.12 o 
   3   1   3      246.16      263.38     19.80 o 
   4   1   3     3093.61     3001.02    231.38 o 
   5   1   3      589.87      517.49     41.44 o 
   6   1   3      266.61      224.80     21.95 o 
   7   1   3      151.10      103.32     14.07 o 
   8   1   3       73.89       58.80     28.24 o 
   9   1   3        2.24       -3.23     23.27 o 
  10   1   3      205.23      166.35     41.37 o 
  11   1   3      182.97      173.66     41.99 o 
  12   1   3       37.08       42.68     34.54 o 
  13   1   3       41.39       52.65     44.16 o 
  14   1   3        7.88       36.10     52.83 o 
 -15   2   3        1.61      -27.51     45.21 o 
 -14   2   3      125.17      127.99     53.27 o 
 -13   2   3       39.06       48.87     39.17 o 
 -12   2   3      171.47      163.13     46.42 o 
 -11   2   3      300.27      274.36     47.84 o 
 -10   2   3      681.27      541.16     54.71 o 
  -9   2   3        6.35        7.43     20.54 o 
  -8   2   3       58.74       54.40     25.97 o 
  -7   2   3      819.14      696.29     89.69 o 
  -6   2   3      197.60      179.03     28.95 o 
  -5   2   3     6439.94     5845.57    186.61 o 
  -4   2   3      208.63      273.91     27.02 o 
  -3   2   3     3919.63     3631.81    117.67 o 
  -2   2   3       13.70        6.83     13.26 o 
  -1   2   3     5402.42     5261.28    151.01 o 
   0   2   3      554.54      559.43     16.17 o 
   1   2   3     2234.72     2452.80    126.28 o 
   2   2   3     2721.27     3066.66     66.27 o 
   3   2   3     2843.56     2983.14     77.81 o 
   4   2   3      274.31      246.14     15.12 o 
   5   2   3     1199.92     1112.61     58.01 o 
   6   2   3      387.28      371.29     21.59 o 
   7   2   3       10.42       17.44     11.73 o 
   8   2   3       22.19       24.17     19.83 o 
   9   2   3        8.77        5.05     26.23 o 
  10   2   3        0.22       15.60     26.97 o 
  11   2   3       12.99        1.77     27.19 o 
  12   2   3      311.59      228.75     51.26 o 
  13   2   3       13.66       34.89     41.80 o 
  14   2   3       50.96       22.19     48.42 o 
 -15   3   3      445.20      474.67     73.96 o 
 -14   3   3       15.61       -3.39     38.61 o 
 -13   3   3        2.15       32.01     37.24 o 
 -12   3   3      629.39      613.63     66.72 o 
 -11   3   3      917.99      682.53     63.97 o 
 -10   3   3      169.10      181.57     38.05 o 
  -9   3   3      555.90      446.04     47.12 o 
  -8   3   3       51.87       38.13     22.95 o 
  -7   3   3      314.45      286.50     35.83 o 
  -6   3   3     4291.38     3759.72    184.35 o 
  -5   3   3      846.36      682.36     68.57 o 
  -4   3   3     9478.84     9067.63    515.12 o 
  -3   3   3       42.16       36.84     14.86 o 
  -2   3   3     2525.30     2634.64     55.90 o 
  -1   3   3     2619.81     2567.34    101.58 o 
   0   3   3    14481.12    15143.44    689.83 o 
   1   3   3     1883.12     1988.19     61.80 o 
   2   3   3    17500.09    19988.05    835.08 o 
   3   3   3     2181.38     2465.81     76.45 o 
   4   3   3      102.97       91.73     11.73 o 
   5   3   3      629.24      663.33     33.85 o 
   6   3   3     3440.14     2936.84     87.14 o 
   7   3   3      350.27      344.60     23.01 o 
   8   3   3      224.80      175.51     63.75 o 
   9   3   3       76.61       55.75     30.34 o 
  10   3   3       52.29       19.03     30.12 o 
  11   3   3      245.08      244.25     50.43 o 
  12   3   3      187.64      234.49     52.17 o 
  13   3   3      150.93       99.78     76.46 o 
 -15   4   3      105.70       66.11     49.20 o 
 -14   4   3      207.41      158.86     54.42 o 
 -13   4   3      106.16       95.00     44.54 o 
 -12   4   3       91.98      106.06     35.28 o 
 -11   4   3      685.56      557.24     68.76 o 
 -10   4   3      116.25      115.41     33.05 o 
  -9   4   3      726.86      606.84     50.89 o 
  -8   4   3      397.03      340.15     40.43 o 
  -7   4   3     2651.44     2173.56    163.92 o 
  -6   4   3     1982.28     1809.78    178.35 o 
  -5   4   3     1531.42     1390.53     56.98 o 
  -4   4   3      770.52      751.54     49.47 o 
  -3   4   3     3870.09     3812.19    145.00 o 
  -2   4   3     1244.92     1216.54     41.44 o 
  -1   4   3     4635.36     4020.09    250.74 o 
   0   4   3     1107.54     1088.96     55.39 o 
   1   4   3     7752.42     8534.62    384.32 o 
   2   4   3      287.08      290.16     15.31 o 
   3   4   3     3871.51     3938.72    107.90 o 
   4   4   3      415.07      425.23     19.56 o 
   5   4   3     3326.05     3168.50     89.83 o 
   6   4   3       51.67       61.16     14.54 o 
   7   4   3      877.48      729.89     32.74 o 
   8   4   3       24.63       19.66     20.62 o 
   9   4   3     2371.16     1965.78    280.25 o 
  10   4   3       11.94       -7.24     27.15 o 
  11   4   3      554.47      406.87     58.08 o 
  12   4   3        1.78      -17.55     35.12 o 
  13   4   3       74.89       40.47     45.19 o 
 -15   5   3        5.72       -3.52     44.07 o 
 -14   5   3      624.39      547.79     74.53 o 
 -13   5   3      670.70      606.58     57.82 o 
 -12   5   3      217.08      179.42     44.83 o 
 -11   5   3       28.58       28.47     28.61 o 
 -10   5   3     1185.67      875.57     84.98 o 
  -9   5   3      546.25      522.80     63.28 o 
  -8   5   3    10667.46     8980.03    931.96 o 
  -7   5   3     5934.68     5372.49    131.30 o 
  -6   5   3     1386.99     1331.68     91.23 o 
  -5   5   3     1189.65     1041.52     65.35 o 
  -4   5   3     5335.81     4803.78    269.86 o 
  -3   5   3      811.97      789.95     66.21 o 
  -2   5   3     8495.07     7944.40    474.70 o 
  -1   5   3     2846.29     2429.15    169.34 o 
   0   5   3      755.28      648.38     35.44 o 
   1   5   3       62.11       83.18     10.05 o 
   2   5   3     5614.30     5808.19    227.48 o 
   3   5   3     4721.11     5081.25    175.43 o 
   4   5   3     4893.54     5073.62    150.34 o 
   5   5   3      297.30      292.50     20.03 o 
   6   5   3      885.95      755.99     29.84 o 
   7   5   3      912.18      714.49     40.18 o 
   8   5   3     1368.31     1110.55     89.58 o 
   9   5   3      680.30      644.86     78.03 o 
  10   5   3     2482.02     1871.72    158.26 o 
  11   5   3       24.62        5.93     32.59 o 
  12   5   3      123.36      104.02     44.57 o 
  13   5   3       15.94       26.63     42.55 o 
 -15   6   3       45.63       32.84     52.19 o 
 -14   6   3      119.09       91.68     44.51 o 
 -13   6   3      280.88      281.66     74.38 o 
 -12   6   3       93.94      112.57     41.31 o 
 -11   6   3      557.07      492.53     58.17 o 
 -10   6   3      728.20      597.78     58.69 o 
  -9   6   3     1349.43     1231.98     71.12 o 
  -8   6   3     1491.55     1250.21     67.94 o 
  -7   6   3     3415.78     3049.37     93.82 o 
  -6   6   3     1680.24     1514.60     53.06 o 
  -5   6   3     5480.75     5093.52    245.66 o 
  -4   6   3     1711.72     1570.91    137.21 o 
  -3   6   3     2283.99     2321.38    187.12 o 
  -2   6   3       55.13       66.33     10.15 o 
  -1   6   3     2409.25     2023.44     88.45 o 
   0   6   3     2975.46     2567.97    443.01 o 
   1   6   3     4394.14     4448.98    183.38 o 
   2   6   3     1652.99     1814.83     59.12 o 
   3   6   3     2219.36     2189.74     68.55 o 
   4   6   3      132.56      125.81     15.07 o 
   5   6   3     2081.76     1976.75     53.20 o 
   6   6   3      467.71      405.42     24.96 o 
   7   6   3     1126.47     1011.13     42.40 o 
   8   6   3       72.69       53.27     20.25 o 
   9   6   3      473.83      358.21     55.10 o 
  10   6   3       48.47       47.32     33.43 o 
  11   6   3      256.71      302.15     78.58 o 
  12   6   3       55.96       35.76     39.39 o 
  13   6   3       81.71       44.60     89.14 o 
 -15   7   3      136.28       88.91     59.97 o 
 -14   7   3       10.39       37.58     44.36 o 
 -13   7   3        1.99      -12.11     34.38 o 
 -12   7   3      588.41      575.72    106.09 o 
 -11   7   3      480.38      429.63     56.77 o 
 -10   7   3        5.97        7.20     26.18 o 
  -9   7   3     1729.83     1463.14     96.05 o 
  -8   7   3        9.07       10.93     22.98 o 
  -7   7   3       23.33       21.22     15.72 o 
  -6   7   3     1300.61     1088.73     42.98 o 
  -5   7   3      162.51      173.60     22.37 o 
  -4   7   3     1188.32     1031.21     79.62 o 
  -3   7   3     1323.30     1300.15     88.78 o 
  -2   7   3      569.84      517.13     39.58 o 
  -1   7   3        7.18        6.43      7.75 o 
   0   7   3     2396.80     2194.92    100.81 o 
   1   7   3     1416.92     1292.99    227.18 o 
   2   7   3     4585.26     4531.51    202.92 o 
   3   7   3     1221.32     1345.07     38.09 o 
   4   7   3      205.32      201.50     18.19 o 
   5   7   3      525.12      469.64     25.63 o 
   6   7   3     3811.80     3326.24    180.81 o 
   7   7   3      881.01      713.93     63.41 o 
   8   7   3       98.27      106.27     23.11 o 
   9   7   3       47.80       18.19     23.68 o 
  10   7   3        3.33      -19.85     28.22 o 
  11   7   3      112.82       76.15     48.00 o 
  12   7   3      187.06      194.69     55.71 o 
  13   7   3       51.68       11.27     44.18 o 
 -14   8   3       71.82       55.68     47.78 o 
 -13   8   3       54.66       43.78     38.53 o 
 -12   8   3      192.86      234.04     50.52 o 
 -11   8   3        4.46       -7.72     29.57 o 
 -10   8   3      572.80      511.61     64.26 o 
  -9   8   3      448.97      394.21     50.31 o 
  -8   8   3       88.57       79.01     29.44 o 
  -7   8   3       41.82       54.44     26.23 o 
  -6   8   3      118.73      111.31     22.43 o 
  -5   8   3     1593.52     1446.47     54.46 o 
  -4   8   3        7.39       14.83     14.84 o 
  -3   8   3     2444.54     2254.57    162.77 o 
  -2   8   3        2.13        4.97      8.10 o 
  -1   8   3     3107.64     3024.24    173.59 o 
   0   8   3     1123.15     1150.36     69.62 o 
   1   8   3      855.26      896.43     44.51 o 
   2   8   3      373.06      323.55     33.82 o 
   3   8   3     1687.53     1445.96    245.15 o 
   4   8   3      137.75      117.65     20.69 o 
   5   8   3      879.07      659.08     99.21 o 
   6   8   3        4.68       12.28     13.00 o 
   7   8   3      332.61      273.63     50.34 o 
   8   8   3       23.44       13.62     19.03 o 
   9   8   3       28.85       35.44     24.10 o 
  10   8   3        0.95      -13.09     30.35 o 
  11   8   3       13.21      -10.18     34.22 o 
  12   8   3       35.19       43.89     43.69 o 
  13   8   3        5.24       -3.12     43.58 o 
 -14   9   3       32.68       22.51     46.07 o 
 -13   9   3      380.95      321.21     60.45 o 
 -12   9   3       18.86        8.16     35.21 o 
 -11   9   3        6.83        2.93     32.10 o 
 -10   9   3      201.37      199.65     44.02 o 
  -9   9   3       41.32       40.96     30.07 o 
  -8   9   3     1116.25     1070.64     88.23 o 
  -7   9   3      293.69      304.49     41.49 o 
  -6   9   3       13.98       -0.93     15.61 o 
  -5   9   3        1.21        2.88     16.29 o 
  -4   9   3      830.83      811.90     75.77 o 
  -3   9   3      139.31      160.01     22.88 o 
  -2   9   3     4893.35     4681.44    203.07 o 
  -1   9   3       24.26       19.36      8.52 o 
   0   9   3      106.50      106.54     12.09 o 
   1   9   3       74.53       66.39     11.78 o 
   2   9   3      287.69      294.50     19.41 o 
   3   9   3      163.98      172.65     17.66 o 
   4   9   3     1318.83     1202.23    103.21 o 
   5   9   3      324.47      313.44     27.87 o 
   6   9   3        1.48        1.93     14.76 o 
   7   9   3      102.10      109.15     21.00 o 
   8   9   3       54.11       66.66     23.37 o 
   9   9   3      227.57      225.32     39.54 o 
  10   9   3       81.37       50.63     36.72 o 
  11   9   3       69.75       69.04     42.29 o 
  12   9   3        8.60       10.97     41.52 o 
 -14  10   3       19.48        9.93     46.62 o 
 -13  10   3        7.66      -20.47     37.23 o 
 -12  10   3        0.01      -16.66     42.78 o 
 -11  10   3        5.37        3.43     30.60 o 
 -10  10   3        6.37        1.40     29.21 o 
  -9  10   3       21.07       37.73     29.53 o 
  -8  10   3      567.28      550.93     55.69 o 
  -7  10   3      191.61      190.62     37.22 o 
  -6  10   3       64.63       66.74     21.80 o 
  -5  10   3       78.67       95.47     22.72 o 
  -4  10   3     1519.89     1356.45     74.60 o 
  -3  10   3      174.93      150.82     20.09 o 
  -2  10   3      108.77       97.37     17.79 o 
  -1  10   3      257.82      266.75     31.16 o 
   0  10   3        3.19        2.34     13.17 o 
   1  10   3      246.53      239.09     22.94 o 
   2  10   3      318.12      370.21     27.12 o 
   3  10   3       40.33       27.55     13.33 o 
   4  10   3     1259.79     1055.98     98.78 o 
   5  10   3       83.27       87.36     17.97 o 
   6  10   3       33.31       59.05     17.83 o 
   7  10   3      475.59      439.24     29.94 o 
   8  10   3       82.46       86.74     25.72 o 
   9  10   3        0.13      -27.22     25.38 o 
  10  10   3       28.41       26.05     37.76 o 
  11  10   3       34.05        0.66     54.65 o 
  12  10   3        0.67        6.58     56.48 o 
 -13  11   3      106.13      140.43     52.01 o 
 -12  11   3       18.51       41.27     39.24 o 
 -11  11   3        1.19      -20.44     29.83 o 
 -10  11   3       48.03       58.65     36.42 o 
  -9  11   3        4.35       27.58     30.76 o 
  -8  11   3      314.09      262.69     45.36 o 
  -7  11   3     1111.30     1001.34     71.79 o 
  -6  11   3       17.75       38.16     20.56 o 
  -5  11   3       62.66       51.99     21.52 o 
  -4  11   3      209.33      209.50     28.23 o 
  -3  11   3       30.69       36.62     15.77 o 
  -2  11   3      523.53      513.53     30.39 o 
  -1  11   3     1656.17     1530.95    127.32 o 
   0  11   3       96.96      108.08     20.09 o 
   1  11   3       51.67       52.36     17.50 o 
   2  11   3       40.36       36.35     16.97 o 
   3  11   3      541.58      548.84     51.49 o 
   4  11   3     1414.97     1338.43    130.29 o 
   5  11   3        2.08       19.48     18.64 o 
   6  11   3      147.09      124.54     24.59 o 
   7  11   3       29.19       40.38     21.45 o 
   8  11   3       39.37       54.50     29.87 o 
   9  11   3       50.61       28.20     37.04 o 
  10  11   3      161.66      151.07     51.27 o 
  11  11   3        8.55        5.85     54.87 o 
  12  11   3        6.47       -6.06     53.19 o 
 -13  12   3       26.77       25.09     45.77 o 
 -12  12   3       32.99        4.27     36.79 o 
 -11  12   3      126.03      151.49     46.19 o 
 -10  12   3       61.40       55.82     35.45 o 
  -9  12   3       17.25       32.93     32.05 o 
  -8  12   3        8.90       13.68     29.03 o 
  -7  12   3      117.63      104.30     34.96 o 
  -6  12   3       17.25       28.36     21.47 o 
  -5  12   3     1257.65     1031.56     92.62 o 
  -4  12   3      236.99      228.03     30.78 o 
  -3  12   3      100.19      110.31     20.61 o 
  -2  12   3       27.61       32.43     17.14 o 
  -1  12   3     1540.45     1265.40    144.23 o 
   0  12   3        1.11        0.85     16.52 o 
   1  12   3      924.17      850.29     84.65 o 
   2  12   3      579.21      525.41     49.04 o 
   3  12   3      931.82      818.88     65.73 o 
   4  12   3        1.07       -6.37     17.84 o 
   5  12   3      229.66      238.99     28.65 o 
   6  12   3        6.31      -14.75     17.60 o 
   7  12   3      622.30      573.08     74.28 o 
   8  12   3      111.79      115.02     37.98 o 
   9  12   3      127.21       85.87     41.94 o 
  10  12   3        9.16        4.70     40.38 o 
  11  12   3       52.58       -8.91     57.65 o 
 -13  13   3       16.18       -7.70     45.91 o 
 -12  13   3      267.81      274.10     59.21 o 
 -11  13   3      321.90      366.88     61.26 o 
 -10  13   3      258.24      271.74     54.43 o 
  -9  13   3       42.21       72.13     36.89 o 
  -8  13   3       22.01       11.30     28.72 o 
  -7  13   3       27.54       34.94     29.40 o 
  -6  13   3     2702.44     2494.24     99.33 o 
  -5  13   3       85.97       98.93     26.57 o 
  -4  13   3     2249.40     1712.92    127.07 o 
  -3  13   3      115.69      113.19     21.95 o 
  -2  13   3     1828.29     1622.42    155.59 o 
  -1  13   3      722.39      645.56     60.08 o 
   0  13   3     5812.43     5053.28    416.15 o 
   1  13   3        0.33       -7.40     16.65 o 
   2  13   3     3447.46     2857.77    264.73 o 
   3  13   3     1418.29     1271.55    157.76 o 
   4  13   3      504.88      441.54     36.78 o 
   5  13   3      723.01      731.11     53.44 o 
   6  13   3      858.64      855.56     65.75 o 
   7  13   3       76.61       67.73     29.03 o 
   8  13   3      282.91      266.12     43.38 o 
   9  13   3        6.94      -17.57     36.11 o 
  10  13   3        5.83       17.67     42.24 o 
  11  13   3       71.07       45.37     64.15 o 
 -12  14   3      172.65      218.87     60.43 o 
 -11  14   3       81.83       82.99     45.71 o 
 -10  14   3       17.60       34.84     37.88 o 
  -9  14   3      602.27      601.54     66.68 o 
  -8  14   3      154.91      175.02     44.48 o 
  -7  14   3      749.47      697.69     62.86 o 
  -6  14   3      336.79      403.73     52.26 o 
  -5  14   3     1372.74     1089.93    140.15 o 
  -4  14   3       72.93       87.54     21.67 o 
  -3  14   3     2381.51     1897.34    179.45 o 
  -2  14   3       46.43       58.88     19.15 o 
  -1  14   3     3059.83     2461.77    302.83 o 
   0  14   3       55.51       48.87     20.13 o 
   1  14   3     1673.55     1462.64    160.91 o 
   2  14   3       27.47       23.41     18.58 o 
   3  14   3     2913.14     2565.76    282.08 o 
   4  14   3       96.99      112.73     25.36 o 
   5  14   3      678.75      605.94     53.07 o 
   6  14   3        3.36      -12.08     19.47 o 
   7  14   3      103.80       97.82     33.75 o 
   8  14   3       64.49       50.20     33.29 o 
   9  14   3      178.15      154.27     52.62 o 
  10  14   3        0.25       13.51     42.90 o 
  11  14   3       86.18       62.54     68.24 o 
 -12  15   3       22.31       55.59     49.69 o 
 -11  15   3       35.33       48.77     45.05 o 
 -10  15   3      194.98      180.37     50.95 o 
  -9  15   3      120.53      109.72     42.32 o 
  -8  15   3      924.78      849.81     72.20 o 
  -7  15   3     1033.65      893.35     70.94 o 
  -6  15   3      421.97      503.51     58.35 o 
  -5  15   3      283.26      296.29     39.02 o 
  -4  15   3      812.29      629.31     54.55 o 
  -3  15   3      396.85      365.33     31.34 o 
  -2  15   3     1546.33     1179.15    166.89 o 
  -1  15   3      986.83      837.05    132.03 o 
   0  15   3      318.90      274.54     35.32 o 
   1  15   3       34.20       31.59     19.18 o 
   2  15   3      526.92      502.17     49.78 o 
   3  15   3        9.36       10.05     19.04 o 
   4  15   3     1560.44     1377.31    146.24 o 
   5  15   3       14.83       23.35     27.03 o 
   6  15   3      211.78      208.86     40.06 o 
   7  15   3       89.40      108.35     45.43 o 
   8  15   3      357.64      371.85     66.71 o 
   9  15   3       60.52        6.06     64.81 o 
  10  15   3      504.82      363.58    103.97 o 
 -11  16   3      449.10      415.10     70.51 o 
 -10  16   3      386.01      359.34     65.57 o 
  -9  16   3      309.17      259.48     56.90 o 
  -8  16   3      528.53      502.04     65.32 o 
  -7  16   3      711.59      694.84     70.47 o 
  -6  16   3      172.22      135.13     41.94 o 
  -5  16   3     1338.80     1142.25     69.58 o 
  -4  16   3      922.96      795.28     69.50 o 
  -3  16   3      443.89      428.49     43.01 o 
  -2  16   3      142.65      144.10     31.44 o 
  -1  16   3     1200.75     1020.42    143.76 o 
   0  16   3       80.27       59.23     25.55 o 
   1  16   3      564.22      579.39     93.83 o 
   2  16   3       45.63       40.41     24.97 o 
   3  16   3      426.41      433.36     75.96 o 
   4  16   3       66.85       48.53     28.90 o 
   5  16   3      578.95      548.15     56.21 o 
   6  16   3      276.60      227.34     42.39 o 
   7  16   3      783.62      783.07    122.42 o 
   8  16   3        4.33       18.89     47.66 o 
   9  16   3       74.01       84.03     79.28 o 
 -10  17   3      181.99      183.61     55.22 o 
  -9  17   3      385.94      400.23     68.44 o 
  -8  17   3      167.19      154.72     49.48 o 
  -7  17   3       13.49       37.67     37.48 o 
  -6  17   3      653.32      616.36     67.58 o 
  -5  17   3      135.11      137.07     41.30 o 
  -4  17   3      650.80      601.73     61.34 o 
  -3  17   3      469.30      398.32     43.99 o 
  -2  17   3      646.06      630.98     79.26 o 
  -1  17   3       10.38       12.17     23.57 o 
   0  17   3     1572.34     1327.74    205.00 o 
   1  17   3        0.72       20.79     25.26 o 
   2  17   3      588.19      549.42     86.41 o 
   3  17   3        5.46       30.48     26.83 o 
   4  17   3      121.54      113.38     35.22 o 
   5  17   3       92.87      110.50     35.86 o 
   6  17   3      839.25      746.71    100.26 o 
   7  17   3       19.28       43.51     46.46 o 
   8  17   3      188.52      194.79     88.78 o 
   9  17   3        5.09       25.57     73.94 o 
 -10  18   3        1.61      -11.25     43.60 o 
  -9  18   3       96.53      127.25     53.95 o 
  -8  18   3       67.52       68.51     44.30 o 
  -7  18   3      139.25      141.77     46.16 o 
  -6  18   3      101.63       89.27     44.16 o 
  -5  18   3        7.34       -7.14     30.79 o 
  -4  18   3       11.51       -8.29     25.71 o 
  -3  18   3      454.02      487.58     69.88 o 
  -2  18   3      356.60      311.45     42.65 o 
  -1  18   3     1013.44      861.26     99.16 o 
   0  18   3       56.21       36.15     27.92 o 
   1  18   3      139.29      132.53     34.36 o 
   2  18   3        6.56       -5.21     24.64 o 
   3  18   3      485.43      485.54     58.34 o 
   4  18   3      158.87      141.65     39.88 o 
   5  18   3      410.31      441.42     54.47 o 
   6  18   3      245.84      248.20     48.29 o 
   7  18   3       47.02       27.14     49.67 o 
   8  18   3        6.11        4.02     71.02 o 
  -9  19   3        4.46      -15.16     48.03 o 
  -8  19   3      215.91      175.02     58.30 o 
  -7  19   3      107.69      112.40     48.75 o 
  -6  19   3        1.30       12.64     37.78 o 
  -5  19   3        4.51        5.44     36.04 o 
  -4  19   3       64.23       85.00     35.24 o 
  -3  19   3        4.09      -10.33     26.15 o 
  -2  19   3      424.84      425.03     64.91 o 
  -1  19   3       32.16       30.72     29.12 o 
   0  19   3      141.09      127.08     35.94 o 
   1  19   3        4.86        6.82     28.46 o 
   2  19   3       94.74       72.25     34.99 o 
   3  19   3        2.39       -3.29     30.77 o 
   4  19   3      279.80      291.18     48.37 o 
   5  19   3       91.04       99.29     39.37 o 
   6  19   3        3.89       30.74     49.55 o 
   7  19   3        8.31      -30.44     46.59 o 
  -8  20   3        9.33       -4.06     47.57 o 
  -7  20   3        7.54       16.25     44.35 o 
  -6  20   3        3.96        4.66     40.97 o 
  -5  20   3       64.05       62.58     45.67 o 
  -4  20   3       50.56       43.75     34.88 o 
  -3  20   3       34.24       39.88     32.98 o 
  -2  20   3        0.14        6.85     30.12 o 
  -1  20   3       56.56       43.31     31.63 o 
   0  20   3       85.14       80.26     34.28 o 
   1  20   3       48.79       51.62     35.14 o 
   2  20   3       94.99      106.65     38.52 o 
   3  20   3        0.16      -15.39     32.96 o 
   4  20   3        1.62       16.48     37.04 o 
   5  20   3        0.13       16.83     38.72 o 
   6  20   3       23.68       16.25     52.54 o 
  -6  21   3       20.72       14.18     47.90 o 
  -5  21   3        0.01       14.55     44.59 o 
  -4  21   3       17.13       20.06     46.19 o 
  -3  21   3       24.76       22.55     36.46 o 
  -2  21   3      153.98      131.55     41.45 o 
  -1  21   3       56.56      100.15     40.10 o 
   0  21   3       14.34        6.86     34.71 o 
   1  21   3       94.54       88.61     39.37 o 
   2  21   3       16.66       20.37     36.52 o 
   3  21   3      203.23      119.84     44.55 o 
   4  21   3      114.95       77.06     45.91 o 
   5  21   3        0.63       12.34     39.80 o 
  -5  22   3      173.88      217.50     65.64 o 
  -4  22   3       85.37       75.50     55.77 o 
  -3  22   3       20.13       24.16     41.59 o 
  -2  22   3        1.12       -7.72     36.13 o 
  -1  22   3      194.01      166.46     47.30 o 
   0  22   3        4.23       12.77     38.65 o 
   1  22   3      254.54      272.27     54.13 o 
   2  22   3        5.63       53.85     40.75 o 
   3  22   3       75.39       67.36     44.40 o 
 -15   0   4      237.80      261.94     89.58 o 
 -14   0   4      175.27      142.48     72.19 o 
 -13   0   4      424.84      406.91     85.34 o 
 -12   0   4      185.98      177.99     64.81 o 
 -11   0   4      347.91      339.83     71.75 o 
 -10   0   4      519.00      633.56     78.47 o 
  -9   0   4      562.54      627.42     73.21 o 
  -8   0   4     3284.21     3000.40    134.88 o 
  -7   0   4     1837.88     2073.92    107.55 o 
  -5   0   4       61.93       95.42     31.13 o 
  -4   0   4    14468.87    12422.74    209.70 o 
  -3   0   4      844.50      673.75     47.86 o 
  -2   0   4     2522.99     2281.97     61.19 o 
  -1   0   4     1306.48     1054.21     35.84 o 
   0   0   4     1097.86     1005.60     65.58 o 
   1   0   4      128.76      152.27     34.27 o 
   2   0   4     1851.38     1867.65     91.33 o 
   3   0   4      227.22      229.57     41.65 o 
   4   0   4     6663.14     7384.09    193.63 o 
   5   0   4     2438.72     2505.74    119.83 o 
   6   0   4      130.49      150.60     30.80 o 
   7   0   4      608.44      524.49     53.41 o 
   8   0   4      568.17      558.45     80.23 o 
   9   0   4      361.73      298.77     69.19 o 
  10   0   4       11.79       31.78     44.13 o 
  11   0   4       17.06       95.13     53.05 o 
  12   0   4        2.32        2.56     51.00 o 
  13   0   4      163.12      194.43     89.14 o 
 -15   1   4       13.49       13.72     44.01 o 
 -14   1   4      251.72      237.54     56.90 o 
 -13   1   4      238.38      284.18     53.71 o 
 -12   1   4      638.73      666.45     81.76 o 
 -11   1   4       69.90       99.34     38.10 o 
 -10   1   4      705.97      637.96     56.67 o 
  -9   1   4      700.39      710.24     54.94 o 
  -8   1   4      779.08      633.81     49.39 o 
  -7   1   4     1643.08     1770.58     71.27 o 
  -6   1   4      778.38      548.62     41.56 o 
  -5   1   4     1555.86     2132.30     67.91 o 
  -4   1   4     1213.86     1207.01     74.60 o 
  -3   1   4     3843.06     4506.88    449.21 o 
  -2   1   4      338.09      300.87     24.51 o 
  -1   1   4     4614.55     4844.28    273.26 o 
   0   1   4      386.45      366.42     14.97 o 
   1   1   4     6257.49     6319.37    111.15 o 
   2   1   4      706.30      731.27     43.06 o 
   3   1   4     2969.75     3090.89     84.75 o 
   4   1   4        5.24       16.09     19.34 o 
   5   1   4     1892.63     1926.90     75.94 o 
   6   1   4       14.69       11.92     17.86 o 
   7   1   4      451.47      295.51    100.79 o 
   8   1   4       49.64       64.43     31.80 o 
   9   1   4      177.11      204.88     43.02 o 
  10   1   4       14.95       42.80     30.28 o 
  11   1   4      199.26      164.59     46.46 o 
  12   1   4        8.24       19.08     36.47 o 
  13   1   4       49.06       46.49     50.22 o 
 -15   2   4       34.26       35.68     47.28 o 
 -14   2   4       15.23       89.27     46.43 o 
 -13   2   4       82.74       81.91     39.19 o 
 -12   2   4      564.37      524.73     62.25 o 
 -11   2   4      728.44      674.38     64.95 o 
 -10   2   4       39.25       35.47     28.46 o 
  -9   2   4      704.01      660.04     53.85 o 
  -7   2   4       22.77       43.79     22.96 o 
  -6   2   4     3490.69     2941.02    129.44 o 
  -5   2   4     4609.03     4123.68     92.45 o 
  -3   2   4      279.35      317.98     38.07 o 
  -2   2   4     4293.80     4630.25    267.06 o 
  -1   2   4       26.52       22.01      8.32 o 
   0   2   4     4638.19     5052.15    320.72 o 
   1   2   4     1869.98     1815.76     60.83 o 
   2   2   4     3426.89     3610.64     87.35 o 
   3   2   4       48.69       27.02     18.74 o 
   4   2   4      432.07      438.41     40.87 o 
   5   2   4      413.77      362.47     32.39 o 
   6   2   4     4932.53     4465.84    347.58 o 
   7   2   4      153.39      148.83     28.83 o 
   8   2   4       89.64      101.78     26.25 o 
   9   2   4       14.58       14.32     29.33 o 
  10   2   4       93.04       80.66     34.36 o 
  11   2   4      131.90       95.22     39.36 o 
  12   2   4      518.43      413.48     64.47 o 
  13   2   4       21.73       46.69     49.91 o 
 -15   3   4       20.05        6.09     44.55 o 
 -14   3   4       40.12       33.85     43.61 o 
 -13   3   4       54.37       66.22     41.19 o 
 -12   3   4        5.40       -7.30     32.99 o 
 -11   3   4      474.50      516.51     60.24 o 
 -10   3   4       90.24       77.21     27.44 o 
  -9   3   4      574.38      556.22     51.07 o 
  -8   3   4      630.57      542.52     47.43 o 
  -7   3   4      608.05      646.77     48.27 o 
  -6   3   4      685.65      576.84     44.03 o 
  -5   3   4     1444.53     1481.68     65.61 o 
  -4   3   4       93.01       78.24     19.98 o 
  -3   3   4     1568.11     1467.29     50.46 o 
  -2   3   4      189.51      246.97     24.62 o 
  -1   3   4      159.65      152.90     13.08 o 
   0   3   4      656.58      701.24     21.67 o 
   1   3   4      951.94      927.54     25.72 o 
   2   3   4      394.91      378.33     21.69 o 
   3   3   4     1077.47     1007.15     36.75 o 
   4   3   4        4.54       -3.95     14.55 o 
   5   3   4      408.69      443.58     46.26 o 
   6   3   4       83.71      101.07     25.01 o 
   7   3   4      643.38      658.44     44.39 o 
   8   3   4      394.12      346.91     37.81 o 
   9   3   4      358.34      303.77     49.12 o 
  10   3   4       17.90       11.59     30.53 o 
  11   3   4       59.37       64.23     37.71 o 
  12   3   4       17.73      -16.18     37.87 o 
  13   3   4        0.56      -18.89     48.30 o 
 -15   4   4       58.57       72.65     50.20 o 
 -14   4   4        8.89        6.50     39.48 o 
 -13   4   4       14.09       15.49     37.10 o 
 -12   4   4        0.45       23.45     36.67 o 
 -11   4   4      374.84      369.99     52.00 o 
 -10   4   4      513.65      485.86     61.23 o 
  -9   4   4      189.81      186.32     52.02 o 
  -8   4   4     1237.39     1136.49     63.38 o 
  -7   4   4     1021.17     1000.01     82.82 o 
  -6   4   4        7.83       16.00     19.24 o 
  -5   4   4      335.35      373.75     36.19 o 
  -4   4   4     3346.43     3389.61     89.76 o 
  -3   4   4     2592.36     2583.00     66.47 o 
  -2   4   4      796.89      710.15     37.53 o 
  -1   4   4     2006.78     2033.34     78.22 o 
   0   4   4     1781.75     1978.31     59.68 o 
   1   4   4      140.58      150.61     13.03 o 
   2   4   4     2104.14     2258.34     97.65 o 
   3   4   4      575.35      542.38     24.56 o 
   4   4   4       11.58       23.43     16.27 o 
   5   4   4      622.28      637.51     39.48 o 
   6   4   4      749.73      709.71     42.51 o 
   7   4   4     1198.46     1034.39     51.96 o 
   8   4   4      756.79      713.08     46.85 o 
   9   4   4        2.78       31.30     30.92 o 
  10   4   4      220.37      179.87     45.10 o 
  11   4   4       41.76       44.06     36.85 o 
  12   4   4        8.14       -0.91     39.62 o 
  13   4   4      152.75       87.29     77.49 o 
 -15   5   4        3.54       29.90     51.04 o 
 -14   5   4       16.49        5.60     43.14 o 
 -13   5   4       15.46       20.33     40.84 o 
 -12   5   4       17.32       19.91     32.52 o 
 -11   5   4        3.54       -0.56     27.19 o 
 -10   5   4       50.74       52.72     30.42 o 
  -9   5   4        6.49       22.66     24.23 o 
  -8   5   4        0.70       12.04     22.16 o 
  -7   5   4       80.47       88.14     28.05 o 
  -6   5   4       25.49       51.06     24.14 o 
  -5   5   4      206.75      216.56     29.85 o 
  -4   5   4      232.06      255.09     30.40 o 
  -3   5   4        4.09       -4.36     14.85 o 
  -2   5   4     1486.37     1260.45    297.18 o 
  -1   5   4       11.22        9.41      9.08 o 
   0   5   4      658.76      755.87     23.16 o 
   1   5   4      324.70      297.07     16.64 o 
   2   5   4      202.22      220.42     15.29 o 
   3   5   4      410.64      403.10     24.01 o 
   4   5   4        0.08        3.35     11.93 o 
   5   5   4       88.70      113.73     23.76 o 
   6   5   4       29.15       18.08     19.16 o 
   7   5   4      103.27       87.94     25.33 o 
   8   5   4       39.79       59.45     25.43 o 
   9   5   4        8.66        8.82     29.94 o 
  10   5   4       19.14        1.80     29.68 o 
  11   5   4       31.26       53.96     51.66 o 
  12   5   4       33.53      -12.14     38.70 o 
 -14   6   4       45.26       27.87     48.54 o 
 -13   6   4        5.90        0.23     36.85 o 
 -12   6   4       49.08       76.81     37.48 o 
 -11   6   4      117.49      110.31     38.07 o 
 -10   6   4      510.40      499.31     55.82 o 
  -9   6   4      203.89      232.28     59.04 o 
  -8   6   4      584.05      670.12     54.17 o 
  -7   6   4     2547.62     2326.43    100.30 o 
  -6   6   4       21.17       26.34     16.97 o 
  -5   6   4      500.32      493.95     36.38 o 
  -4   6   4     2512.96     2372.53    156.48 o 
  -3   6   4      923.25      832.66     44.06 o 
  -2   6   4       73.18       69.99     11.76 o 
  -1   6   4      180.49      173.26     14.54 o 
   0   6   4      611.08      680.66     34.39 o 
   1   6   4        1.56       11.66      9.48 o 
   2   6   4       90.09       77.14     13.71 o 
   3   6   4        8.30        6.38     10.30 o 
   4   6   4      736.43      666.32     31.16 o 
   5   6   4      167.75      169.51     33.01 o 
   6   6   4      856.11      899.71     47.82 o 
   7   6   4     2119.39     1860.09     66.56 o 
   8   6   4      754.22      584.16     45.17 o 
   9   6   4        0.67       24.97     31.46 o 
  10   6   4      350.28      290.28     53.69 o 
  11   6   4        4.60       15.74     38.14 o 
  12   6   4        3.06       24.16     45.13 o 
 -14   7   4        4.62       28.83     45.57 o 
 -13   7   4       72.36       88.38     45.19 o 
 -12   7   4        4.45       18.35     33.92 o 
 -11   7   4      279.05      333.49     53.88 o 
 -10   7   4        5.53       18.91     28.93 o 
  -9   7   4       59.03       93.32     34.03 o 
  -8   7   4      353.86      367.63     45.21 o 
  -7   7   4      803.72      705.98     38.67 o 
  -6   7   4      270.40      298.54     29.95 o 
  -5   7   4     2544.32     2297.47    147.58 o 
  -4   7   4      449.21      401.92     30.28 o 
  -3   7   4     2316.88     2112.83    114.65 o 
  -2   7   4      119.12      119.71     14.20 o 
  -1   7   4      413.18      293.40     66.70 o 
   0   7   4      586.87      590.55     33.47 o 
   1   7   4       82.22       71.95     13.74 o 
   2   7   4     1233.67     1229.34     32.32 o 
   3   7   4      485.62      536.93     48.64 o 
   4   7   4      235.92      227.45     22.46 o 
   5   7   4      112.25      121.17     25.20 o 
   6   7   4      191.75      212.51     31.26 o 
   7   7   4      172.27      148.20     30.18 o 
   8   7   4      100.85       92.61     26.87 o 
   9   7   4      122.14      111.64     32.12 o 
  10   7   4       85.53       81.71     41.02 o 
  11   7   4      190.45      131.86     47.58 o 
  12   7   4        7.81        7.01     42.68 o 
 -14   8   4      115.38      147.57     55.25 o 
 -13   8   4       28.17       52.76     43.31 o 
 -12   8   4      726.04      607.22     88.99 o 
 -11   8   4      592.61      618.23     66.31 o 
 -10   8   4      282.58      266.56     47.25 o 
  -9   8   4      392.72      453.83     53.37 o 
  -8   8   4       51.09       51.72     27.39 o 
  -7   8   4      101.44      104.96     23.39 o 
  -6   8   4     4464.55     4182.45    124.49 o 
  -5   8   4     1661.74     1497.34     60.99 o 
  -4   8   4      266.52      356.32     44.67 o 
  -3   8   4        3.87        6.44     10.09 o 
  -2   8   4      422.16      406.93     24.45 o 
  -1   8   4        8.33        9.88      9.90 o 
   0   8   4     1677.33     1224.89    146.74 o 
   1   8   4      405.60      490.42     23.67 o 
   2   8   4     2031.73     2071.56    115.94 o 
   3   8   4        0.82        8.99     11.85 o 
   4   8   4      650.18      751.99     39.31 o 
   5   8   4      378.78      336.26     34.29 o 
   6   8   4     1008.26      888.99     68.99 o 
   7   8   4      398.96      376.39     38.21 o 
   8   8   4        8.29       14.28     22.23 o 
   9   8   4       59.57       53.51     27.36 o 
  10   8   4       79.45       72.31     41.92 o 
  11   8   4       48.65       55.51     45.20 o 
  12   8   4      164.98      220.43     59.98 o 
 -14   9   4      167.09      185.87     60.29 o 
 -13   9   4       87.37       61.94     47.37 o 
 -12   9   4      448.48      489.22     67.10 o 
 -11   9   4      339.21      391.39     58.99 o 
 -10   9   4      533.79      499.50     59.43 o 
  -9   9   4      519.74      433.62     54.19 o 
  -8   9   4     1490.07     1348.22     79.06 o 
  -7   9   4      363.54      418.86     47.32 o 
  -6   9   4      444.25      471.24     37.29 o 
  -5   9   4     2286.35     2277.85    116.62 o 
  -4   9   4      310.62      335.68     30.94 o 
  -3   9   4     2479.24     2132.82     81.27 o 
  -2   9   4     2430.84     2325.25    109.25 o 
  -1   9   4      922.77      882.58     28.47 o 
   0   9   4      231.88      241.36     19.71 o 
   1   9   4     2311.81     2060.70    201.73 o 
   2   9   4       39.62       31.73     12.82 o 
   3   9   4     3298.81     3350.40    100.95 o 
   4   9   4        2.80       -3.42     14.14 o 
   5   9   4     1248.96     1208.67     52.78 o 
   6   9   4       28.71       52.16     22.60 o 
   7   9   4      120.34      122.58     29.63 o 
   8   9   4       88.46       87.75     29.88 o 
   9   9   4      299.02      333.42     44.50 o 
  10   9   4        5.30       36.82     40.71 o 
  11   9   4       46.78       46.72     45.07 o 
  12   9   4       42.89       29.45     67.66 o 
 -13  10   4      275.48      252.45     61.04 o 
 -12  10   4        4.11       10.61     36.94 o 
 -11  10   4       12.33       -0.38     32.30 o 
 -10  10   4      277.27      336.80     54.26 o 
  -9  10   4      322.38      357.09     52.10 o 
  -8  10   4     1183.01     1233.27     73.76 o 
  -7  10   4      785.41      794.12     58.84 o 
  -6  10   4      377.06      536.25     98.84 o 
  -5  10   4      207.90      215.69     29.20 o 
  -4  10   4     5235.40     4730.41    252.56 o 
  -3  10   4      578.41      599.10     33.55 o 
  -2  10   4     3846.62     3688.31    203.61 o 
  -1  10   4     1155.58     1142.11     64.21 o 
   0  10   4      702.80      725.40     39.90 o 
   1  10   4       24.49       46.68     17.48 o 
   2  10   4     1933.42     1666.34    457.76 o 
   3  10   4      320.58      335.42     27.98 o 
   4  10   4     2119.64     1926.96    149.80 o 
   5  10   4      421.89      413.29     48.93 o 
   6  10   4       12.17       23.65     26.78 o 
   7  10   4      665.73      557.57     60.99 o 
   8  10   4      710.85      624.37     65.67 o 
   9  10   4       63.57       39.62     39.15 o 
  10  10   4      138.85      178.28     71.61 o 
  11  10   4        1.63       14.69     57.80 o 
 -13  11   4       85.11       42.22     46.47 o 
 -12  11   4      258.53      232.04     57.29 o 
 -11  11   4      116.53      134.73     44.65 o 
 -10  11   4      126.23      122.40     43.83 o 
  -9  11   4      302.11      309.61     49.50 o 
  -8  11   4        5.59        2.86     25.89 o 
  -7  11   4      866.56      946.16     65.22 o 
  -6  11   4      341.20      362.60     35.95 o 
  -5  11   4     1297.83     1152.58     53.76 o 
  -4  11   4       63.78       60.44     17.82 o 
  -3  11   4     1174.81     1096.97    111.58 o 
  -2  11   4       26.69       24.08     15.93 o 
  -1  11   4     3730.13     3603.11    125.01 o 
   0  11   4        2.79      -13.14     15.35 o 
   1  11   4     2403.88     2292.18    135.19 o 
   2  11   4      265.69      262.17     27.05 o 
   3  11   4      114.70      100.14     38.29 o 
   4  11   4       14.66        4.12     20.26 o 
   5  11   4     2342.78     2111.48    276.59 o 
   6  11   4        0.06        6.95     27.81 o 
   7  11   4      370.01      388.94     77.09 o 
   8  11   4        7.56       -4.38     33.36 o 
   9  11   4       75.89       85.94     44.25 o 
  10  11   4       29.25       59.04     62.84 o 
  11  11   4       70.41       16.15     60.72 o 
 -13  12   4       67.47       61.34     52.01 o 
 -12  12   4       93.99       85.25     49.59 o 
 -11  12   4      428.41      415.85     62.66 o 
 -10  12   4       47.44       33.71     35.71 o 
  -9  12   4      577.08      578.38     63.46 o 
  -8  12   4      298.54      330.11     51.21 o 
  -7  12   4        6.42       11.79     27.17 o 
  -6  12   4     1138.79     1056.30     69.07 o 
  -5  12   4     2313.80     2088.44    183.71 o 
  -4  12   4      172.56      165.27     27.31 o 
  -3  12   4      113.42       91.24     20.11 o 
  -2  12   4     1816.39     1726.44    140.65 o 
  -1  12   4      223.36      218.83     26.15 o 
   0  12   4     3626.50     3574.41    292.34 o 
   1  12   4       23.77       27.15     18.43 o 
   2  12   4     1763.59     1658.36    124.66 o 
   3  12   4       37.91       55.14     23.82 o 
   4  12   4      437.79      490.27     43.86 o 
   5  12   4      115.55      117.99     38.18 o 
   6  12   4     2428.75     1916.56    529.15 o 
   7  12   4      353.53      308.15     52.39 o 
   8  12   4      171.52      172.15     49.78 o 
   9  12   4        1.53       23.19     40.52 o 
  10  12   4       26.68       10.23     61.67 o 
 -12  13   4       50.20      103.28     52.62 o 
 -11  13   4       47.67       75.01     43.75 o 
 -10  13   4       91.13       96.23     40.98 o 
  -9  13   4      252.08      260.36     53.42 o 
  -8  13   4      608.52      620.66     81.29 o 
  -7  13   4      134.72      185.48     43.71 o 
  -6  13   4      190.65      226.89     35.34 o 
  -5  13   4      146.19      167.96     26.00 o 
  -4  13   4       71.12      109.73     21.86 o 
  -3  13   4      632.16      603.66     35.83 o 
  -2  13   4      521.33      489.15     33.29 o 
  -1  13   4      560.77      546.83     50.83 o 
   0  13   4       14.54       14.52     17.74 o 
   1  13   4      477.76      502.96     40.08 o 
   2  13   4       10.21        5.39     17.10 o 
   3  13   4      488.32      476.22     35.37 o 
   4  13   4       84.95       84.56     26.87 o 
   5  13   4      325.36      344.57     62.76 o 
   6  13   4        2.74       33.87     32.44 o 
   7  13   4      240.43      193.64     50.63 o 
   8  13   4       37.32       32.59     39.75 o 
   9  13   4      146.48      129.52     52.33 o 
  10  13   4        1.06        1.38     44.68 o 
 -12  14   4        1.95       -1.26     46.46 o 
 -11  14   4        9.88       -3.38     40.84 o 
 -10  14   4      184.67      223.26     53.85 o 
  -9  14   4       37.62       33.42     37.51 o 
  -8  14   4      472.00      417.45     58.53 o 
  -7  14   4      121.51      171.86     42.57 o 
  -6  14   4       28.89       29.54     31.42 o 
  -5  14   4       55.75       45.03     19.88 o 
  -4  14   4      399.49      393.83     33.01 o 
  -3  14   4      809.48      710.19     54.60 o 
  -2  14   4      207.78      223.72     27.55 o 
  -1  14   4     1065.03      956.54     49.90 o 
   0  14   4       70.16       73.92     22.04 o 
   1  14   4       12.50       36.73     19.05 o 
   2  14   4      174.33      218.13     27.60 o 
   3  14   4        6.78       -3.81     17.22 o 
   4  14   4       33.85       33.33     25.27 o 
   5  14   4      299.08      216.13     48.28 o 
   6  14   4      250.84      230.49     49.47 o 
   7  14   4      211.97      182.26     49.26 o 
   8  14   4       96.27       97.59     46.47 o 
   9  14   4        0.84      -14.16     41.54 o 
  10  14   4       75.01       88.25     51.90 o 
 -11  15   4       21.41       37.90     47.46 o 
 -10  15   4       63.47       66.83     45.64 o 
  -9  15   4       11.25       46.72     39.78 o 
  -8  15   4        2.10       12.38     33.81 o 
  -7  15   4       84.59       82.52     36.90 o 
  -6  15   4        0.14        4.53     20.99 o 
  -5  15   4       49.11       45.69     20.91 o 
  -4  15   4      273.63      225.83     28.89 o 
  -3  15   4        6.41       -0.86     16.34 o 
  -2  15   4      260.48      260.67     29.78 o 
  -1  15   4        1.14       11.82     17.76 o 
   0  15   4       92.84       82.31     22.44 o 
   1  15   4        2.96        4.42     17.38 o 
   2  15   4       12.25       16.91     19.96 o 
   3  15   4       65.78       51.07     23.03 o 
   4  15   4       90.29       61.71     30.07 o 
   5  15   4        0.71        9.03     33.25 o 
   6  15   4       85.31       93.70     44.18 o 
   7  15   4        6.29      -23.96     35.42 o 
   8  15   4       37.83       59.05     46.27 o 
   9  15   4       17.13       11.69     47.96 o 
 -11  16   4       12.62       23.63     50.09 o 
 -10  16   4      114.61       96.31     49.34 o 
  -9  16   4        1.73       -5.25     35.12 o 
  -8  16   4      197.94      212.20     51.67 o 
  -7  16   4       61.62       53.23     36.68 o 
  -6  16   4        2.37        5.62     29.89 o 
  -5  16   4      113.56       84.28     30.13 o 
  -4  16   4      171.72      152.63     31.91 o 
  -3  16   4       26.43        4.70     22.49 o 
  -2  16   4      194.92      187.23     34.34 o 
  -1  16   4      105.39      120.58     31.16 o 
   0  16   4        3.76       11.45     23.57 o 
   1  16   4       10.66       -3.62     21.65 o 
   2  16   4       29.40       22.37     24.82 o 
   3  16   4        0.07       36.39     29.36 o 
   4  16   4       86.48       54.06     41.08 o 
   5  16   4        0.31       16.95     58.31 o 
   6  16   4      122.63      113.91     74.24 o 
   7  16   4       28.45       36.75     66.20 o 
   8  16   4       41.46       38.51     71.09 o 
 -10  17   4      111.17       85.32     57.54 o 
  -9  17   4       30.66       15.07     42.29 o 
  -8  17   4       31.64       33.27     40.52 o 
  -7  17   4      385.25      369.90     92.72 o 
  -6  17   4      296.16      269.76     52.26 o 
  -5  17   4      312.77      271.64     43.12 o 
  -4  17   4      259.64      240.41     41.10 o 
  -3  17   4       81.14       73.43     28.98 o 
  -2  17   4       30.30       15.35     24.28 o 
  -1  17   4      276.79      248.52     38.01 o 
   0  17   4       32.08       20.13     25.31 o 
   1  17   4      285.58      272.37     44.68 o 
   2  17   4       77.64      111.11     33.42 o 
   3  17   4       33.09       35.37     29.64 o 
   4  17   4       53.70       89.99     47.63 o 
   5  17   4      255.92      199.33     82.86 o 
   6  17   4        0.58        7.01     64.59 o 
   7  17   4       74.18       13.08     65.18 o 
   8  17   4        1.74       83.15     79.42 o 
  -9  18   4       92.54      102.56     53.05 o 
  -8  18   4        9.15       17.04     43.98 o 
  -7  18   4       27.44       25.82     40.45 o 
  -6  18   4      831.12      781.07     76.83 o 
  -5  18   4      285.62      335.24     57.38 o 
  -4  18   4      112.46      134.98     35.99 o 
  -3  18   4       86.65       83.42     32.94 o 
  -2  18   4      326.64      307.79     42.92 o 
  -1  18   4       34.83       30.39     28.11 o 
   0  18   4      358.80      342.43     53.41 o 
   1  18   4       33.46       54.30     29.59 o 
   2  18   4      190.67      207.69     41.00 o 
   3  18   4        0.49        1.67     37.96 o 
   4  18   4      179.73      224.53     81.03 o 
   5  18   4      108.59       49.61     71.75 o 
   6  18   4      360.22      229.94     94.18 o 
   7  18   4       77.44       78.62     79.64 o 
  -8  19   4      132.89      108.72     54.63 o 
  -7  19   4      141.52      102.47     61.56 o 
  -6  19   4       17.93        5.27     40.43 o 
  -5  19   4      413.88      463.48     67.06 o 
  -4  19   4        9.73       15.02     32.45 o 
  -3  19   4      750.58      774.29     76.12 o 
  -2  19   4      296.74      278.24     44.21 o 
  -1  19   4      234.82      205.70     41.31 o 
   0  19   4        5.46       38.96     31.89 o 
   1  19   4      355.65      345.52     47.71 o 
   2  19   4       24.44        8.51     39.93 o 
   3  19   4      491.85      474.03     93.56 o 
   4  19   4       23.47       47.27     51.46 o 
   5  19   4       31.13       37.70     74.45 o 
   6  19   4        5.59        6.21     69.27 o 
  -7  20   4      287.64      274.24     65.59 o 
  -6  20   4      177.86      165.26     55.33 o 
  -5  20   4        7.12       40.60     46.09 o 
  -4  20   4      723.12      680.88     75.70 o 
  -3  20   4       83.74       73.57     38.15 o 
  -2  20   4      544.65      519.51     59.21 o 
  -1  20   4      203.01      156.90     42.18 o 
   0  20   4      405.17      379.35     51.98 o 
   1  20   4       26.65       19.50     33.85 o 
   2  20   4      424.02      422.14     55.40 o 
   3  20   4       22.64       -1.33     50.61 o 
   4  20   4      459.20      363.86     70.21 o 
   5  20   4       21.61       77.67     83.37 o 
  -5  21   4      173.25      227.69     64.46 o 
  -4  21   4       93.69       79.40     51.98 o 
  -3  21   4      115.51      158.39     46.67 o 
  -2  21   4       10.60       17.59     37.48 o 
  -1  21   4      676.23      623.69     63.73 o 
   0  21   4       18.41       54.46     40.00 o 
   1  21   4      618.76      542.74     67.06 o 
   2  21   4       78.91       99.67     44.56 o 
   3  21   4      118.20      130.63     61.78 o 
  -2  22   4      167.09      188.73     51.41 o 
  -1  22   4       31.03       36.78     41.96 o 
   0  22   4      656.14      599.14     84.25 o 
 -15   1   5      174.28      149.90     67.87 o 
 -14   1   5       14.65       67.52     50.52 o 
 -13   1   5      231.61      224.32     54.73 o 
 -12   1   5        7.29       28.67     31.64 o 
 -11   1   5       38.74       42.82     32.21 o 
 -10   1   5      325.79      371.77     49.33 o 
  -9   1   5      265.02      228.31     39.72 o 
  -8   1   5       55.54       56.91     25.77 o 
  -7   1   5      201.51      185.03     33.97 o 
  -6   1   5       31.39       33.74     21.80 o 
  -5   1   5      580.44      476.40     38.08 o 
  -4   1   5     1923.66     1583.54     56.13 o 
  -3   1   5     1649.01     1321.48     36.66 o 
  -2   1   5     1758.18     1710.30     69.87 o 
  -1   1   5      527.97      454.91     19.85 o 
   0   1   5      190.78      263.11     42.85 o 
   1   1   5      691.75      668.92     45.75 o 
   2   1   5     2610.75     2738.29     85.73 o 
   3   1   5     2426.79     2286.10    237.32 o 
   4   1   5      265.20      290.85     38.09 o 
   5   1   5     1295.96     1393.24     69.27 o 
   6   1   5       57.53       49.02     21.62 o 
   7   1   5       45.62       34.76     19.16 o 
   8   1   5       17.41       20.94     28.90 o 
   9   1   5        4.27        7.95     29.68 o 
  10   1   5        1.38       -0.85     32.25 o 
  11   1   5        4.27        2.78     38.42 o 
  12   1   5      133.51      111.92     53.87 o 
 -14   2   5       36.81       27.88     49.09 o 
 -13   2   5       48.75       37.58     40.14 o 
 -12   2   5      125.16      140.66     42.11 o 
 -11   2   5        8.05       15.56     28.97 o 
 -10   2   5      132.21      130.50     35.80 o 
  -9   2   5      379.08      335.77     44.43 o 
  -8   2   5      361.25      319.62     65.36 o 
  -7   2   5     1277.73      850.79     54.33 o 
  -6   2   5       94.00       79.99     25.40 o 
  -5   2   5      952.03      756.04     45.00 o 
  -4   2   5      796.46      741.16     42.21 o 
  -3   2   5     1348.64     1283.04     37.55 o 
  -2   2   5      169.76      150.72     16.53 o 
  -1   2   5      311.72      231.51     18.29 o 
   0   2   5     1058.84     1114.92     62.86 o 
   1   2   5      571.15      559.77     48.81 o 
   2   2   5      289.01      294.51     35.80 o 
   3   2   5     1743.63     1723.27     71.68 o 
   4   2   5        6.06       13.12     20.11 o 
   5   2   5      680.67      684.57     75.08 o 
   6   2   5        5.89       15.23     19.26 o 
   7   2   5      195.10      235.91     34.78 o 
   8   2   5        3.78      -23.79     24.43 o 
   9   2   5        2.63      -15.28     28.75 o 
  10   2   5        0.67       -3.93     32.98 o 
  11   2   5       87.83       56.46     43.47 o 
  12   2   5       14.92      -11.66     43.34 o 
 -14   3   5      125.37      127.60     56.46 o 
 -13   3   5      229.16      202.70     51.22 o 
 -12   3   5      395.15      362.05     57.40 o 
 -11   3   5      390.25      437.77     57.17 o 
 -10   3   5       29.46       31.76     28.65 o 
  -9   3   5       41.80       30.84     27.12 o 
  -8   3   5     1422.80     1169.75     64.68 o 
  -7   3   5     1264.69     1043.79    104.01 o 
  -6   3   5     1160.35     1054.27     71.53 o 
  -5   3   5     2465.51     2222.10     73.26 o 
  -4   3   5       42.99       55.35     21.53 o 
  -3   3   5      233.06      216.78     19.20 o 
  -2   3   5     1317.84     1223.42     44.37 o 
  -1   3   5        2.85       -0.99      8.53 o 
   0   3   5     1232.29     1188.38     58.34 o 
   1   3   5      365.05      361.27     36.83 o 
   2   3   5       93.52       96.52     26.11 o 
   3   3   5     1288.94     1369.74     64.41 o 
   4   3   5     2500.24     2333.25     94.77 o 
   5   3   5       36.71       36.33     19.90 o 
   6   3   5     1736.27     1718.60    139.69 o 
   7   3   5       48.18       43.62     24.26 o 
   8   3   5       18.76       20.15     25.18 o 
   9   3   5       63.31       69.63     35.97 o 
  10   3   5      296.32      253.22     52.14 o 
  11   3   5        0.06       -4.10     38.88 o 
  12   3   5      183.94      149.65     55.32 o 
 -14   4   5      173.63      168.75     60.46 o 
 -13   4   5       57.05       65.17     43.56 o 
 -12   4   5      200.82      228.79     52.42 o 
 -11   4   5      275.24      221.22     47.14 o 
 -10   4   5      263.98      278.84     45.57 o 
  -9   4   5      316.36      266.47     42.19 o 
  -8   4   5      628.35      587.80     50.63 o 
  -7   4   5       51.77       44.79     22.57 o 
  -6   4   5      494.32      510.45     45.31 o 
  -5   4   5      669.89      638.87     46.94 o 
  -4   4   5      474.24      465.35     37.89 o 
  -3   4   5     2022.45     1919.45    117.52 o 
  -2   4   5       15.98       29.67     11.65 o 
  -1   4   5     2352.22     2389.66    109.88 o 
   0   4   5      209.72      196.69     19.60 o 
   1   4   5      422.35      389.23     45.92 o 
   2   4   5      339.93      315.74     42.78 o 
   3   4   5     1423.04     1435.57     96.50 o 
   4   4   5      275.97      233.27     29.59 o 
   5   4   5      108.60      136.43     25.89 o 
   6   4   5       34.35       38.73     21.81 o 
   7   4   5      592.24      614.36     47.07 o 
   8   4   5        5.98        6.41     22.55 o 
   9   4   5       41.92       44.43     33.48 o 
  10   4   5        0.15      -16.33     31.28 o 
  11   4   5       31.25       53.47     42.26 o 
  12   4   5       13.79       19.83     46.88 o 
 -14   5   5        6.61       -0.19     51.65 o 
 -13   5   5       73.40       61.35     46.55 o 
 -12   5   5        5.68       -1.50     36.78 o 
 -11   5   5       13.50        8.26     31.30 o 
 -10   5   5      988.61      976.56     72.18 o 
  -9   5   5     1248.18     1137.05    103.17 o 
  -8   5   5       46.49       37.99     25.16 o 
  -7   5   5      689.34      622.38     50.83 o 
  -6   5   5      979.52      878.64     55.06 o 
  -5   5   5       10.12       29.63     22.24 o 
  -4   5   5     6249.28     6003.99    405.37 o 
  -3   5   5      267.18      153.72     52.92 o 
  -2   5   5     1227.87     1164.66     44.29 o 
  -1   5   5      152.87      129.31     15.47 o 
   0   5   5      784.14      768.47     52.22 o 
   1   5   5      343.30      345.92     30.64 o 
   2   5   5     5277.40     5053.38    322.64 o 
   3   5   5     2264.50     2221.91    160.78 o 
   4   5   5      512.65      524.46     40.82 o 
   5   5   5      353.98      367.56     36.59 o 
   6   5   5      140.42      179.31     31.05 o 
   7   5   5      552.91      577.07     46.29 o 
   8   5   5      236.27      240.68     37.70 o 
   9   5   5       15.25       11.42     33.56 o 
  10   5   5       40.55       22.04     37.66 o 
  11   5   5       27.31       53.48     40.85 o 
 -14   6   5       65.98       87.79     58.81 o 
 -13   6   5      125.52      140.50     53.90 o 
 -12   6   5      273.70      274.78     54.12 o 
 -11   6   5      557.77      444.15     57.76 o 
 -10   6   5      191.67      218.29     44.12 o 
  -9   6   5      288.92      255.10     44.02 o 
  -8   6   5      123.34      130.20     34.12 o 
  -7   6   5     1745.19     1631.19     74.71 o 
  -6   6   5     1640.91     1385.47    204.95 o 
  -5   6   5     1391.63     1395.31     64.22 o 
  -4   6   5     1547.39     1447.18     68.81 o 
  -3   6   5     1792.69     1686.24    100.93 o 
  -2   6   5      473.67      527.60     24.15 o 
  -1   6   5     2392.54     2370.33    103.74 o 
   0   6   5       17.60        3.14     11.92 o 
   1   6   5      526.77      443.48     31.66 o 
   2   6   5      370.45      390.40     32.87 o 
   3   6   5     1404.65     1503.41     64.55 o 
   4   6   5      176.30      176.77     28.44 o 
   5   6   5      565.24      572.09     42.40 o 
   6   6   5        7.36       14.85     21.23 o 
   7   6   5      840.97      716.37     48.31 o 
   8   6   5       13.86        5.01     23.48 o 
   9   6   5      252.06      301.49     53.62 o 
  10   6   5        2.01       22.78     37.18 o 
  11   6   5       97.38       88.78     50.10 o 
 -14   7   5      239.11      193.73     71.05 o 
 -13   7   5      229.26      188.87     53.76 o 
 -12   7   5      367.60      304.84     56.72 o 
 -11   7   5     1020.21     1014.67     76.41 o 
 -10   7   5       18.06        7.81     28.05 o 
  -9   7   5       13.60       -1.12     23.74 o 
  -8   7   5      860.36      800.91     60.28 o 
  -7   7   5      187.43      211.51     28.95 o 
  -6   7   5      530.98      513.21     37.45 o 
  -5   7   5     2354.93     2167.63    110.38 o 
  -4   7   5      300.29      353.70     23.10 o 
  -3   7   5      287.40      292.61     21.25 o 
  -2   7   5      770.01      615.88     74.82 o 
  -1   7   5       11.19       15.01     10.91 o 
   0   7   5     2997.84     2971.20    236.86 o 
   1   7   5     1389.37     1199.77     68.98 o 
   2   7   5       90.84      113.33     23.14 o 
   3   7   5      429.61      396.35     35.34 o 
   4   7   5     1011.00      956.48     77.90 o 
   5   7   5      634.76      605.23     42.82 o 
   6   7   5      792.13      823.44     49.52 o 
   7   7   5      379.48      356.69     40.79 o 
   8   7   5       19.59       38.92     27.24 o 
   9   7   5       10.66       27.36     35.21 o 
  10   7   5      110.99      103.13     45.89 o 
  11   7   5       10.92        4.97     43.57 o 
 -14   8   5      107.29      119.89     57.52 o 
 -13   8   5        6.07       -3.11     37.19 o 
 -12   8   5      114.26      105.81     45.50 o 
 -11   8   5       59.35       48.51     36.76 o 
 -10   8   5      221.53      247.93     48.35 o 
  -9   8   5       11.13       27.98     33.72 o 
  -8   8   5      604.86      659.52     57.43 o 
  -7   8   5      661.38      660.00     41.32 o 
  -6   8   5        9.60        9.54     18.00 o 
  -5   8   5      319.33      311.04     32.15 o 
  -4   8   5       43.89       41.55     13.91 o 
  -3   8   5      957.84      892.12     59.31 o 
  -2   8   5      462.62      397.72     30.53 o 
  -1   8   5      421.85      454.34     24.42 o 
   0   8   5       24.92       23.64     12.01 o 
   1   8   5     1115.67     1195.24     79.83 o 
   2   8   5      250.00      271.64     29.87 o 
   3   8   5     1749.28     1683.31    115.66 o 
   4   8   5      144.82      144.73     27.64 o 
   5   8   5       90.37      120.27     28.36 o 
   6   8   5       14.23       22.35     23.00 o 
   7   8   5       33.61       35.30     25.72 o 
   8   8   5        3.40       13.48     26.12 o 
   9   8   5       10.50       11.10     29.96 o 
  10   8   5        1.45        3.80     38.30 o 
  11   8   5        0.83        3.57     43.25 o 
 -13   9   5        6.73      -12.86     40.94 o 
 -12   9   5       45.08       70.41     44.70 o 
 -11   9   5      126.92      104.75     62.07 o 
 -10   9   5      116.50      102.69     38.17 o 
  -9   9   5      459.08      505.36     56.98 o 
  -8   9   5       97.44      127.11     35.27 o 
  -7   9   5        0.95      -11.40     17.11 o 
  -6   9   5       27.93       30.32     20.60 o 
  -5   9   5       67.85       91.98     23.79 o 
  -4   9   5     1368.43     1288.53     84.82 o 
  -3   9   5      774.25      807.61     38.75 o 
  -2   9   5      108.26      115.67     19.90 o 
  -1   9   5      211.33      163.29     31.57 o 
   0   9   5       13.89       26.80     14.63 o 
   1   9   5      173.24      181.04     26.58 o 
   2   9   5     1168.58     1109.31    108.76 o 
   3   9   5        5.84       17.18     22.79 o 
   4   9   5      137.82      142.71     36.14 o 
   5   9   5      191.03      158.98     39.81 o 
   6   9   5       22.10       13.06     27.97 o 
   7   9   5      174.77      212.33     47.75 o 
   8   9   5      188.29      225.22     49.35 o 
   9   9   5        0.99        8.92     39.44 o 
  10   9   5        2.87        4.02     56.11 o 
 -13  10   5       27.62        4.49     45.61 o 
 -12  10   5        7.08       33.19     43.52 o 
 -11  10   5       15.66        3.69     34.67 o 
 -10  10   5        8.75       29.84     35.41 o 
  -9  10   5       26.61       33.05     30.18 o 
  -8  10   5       23.25       11.46     27.24 o 
  -7  10   5      282.06      303.38     44.59 o 
  -6  10   5        9.41       12.73     18.81 o 
  -5  10   5      552.40      540.98     33.82 o 
  -4  10   5       71.50       55.72     17.29 o 
  -3  10   5       14.78       12.13     14.05 o 
  -2  10   5       49.98       58.40     17.78 o 
  -1  10   5        6.65        2.87     13.41 o 
   0  10   5       67.83       76.02     18.84 o 
   1  10   5      131.56      112.97     24.51 o 
   2  10   5        0.18       -0.59     22.17 o 
   3  10   5      214.63      190.04     38.53 o 
   4  10   5      121.89      106.95     35.12 o 
   5  10   5        2.74       -2.64     28.31 o 
   6  10   5      105.27      120.10     39.83 o 
   7  10   5        8.25        2.76     28.39 o 
   8  10   5        5.65      -11.15     34.38 o 
   9  10   5        0.90       28.31     40.49 o 
  10  10   5        2.15      -17.10     55.17 o 
 -13  11   5       47.01       39.56     49.05 o 
 -12  11   5        1.94       15.49     39.96 o 
 -11  11   5       26.05       18.23     37.65 o 
 -10  11   5      382.28      375.14     57.41 o 
  -9  11   5        0.61       16.62     31.57 o 
  -8  11   5       26.73       37.13     30.81 o 
  -7  11   5       10.37       16.33     26.79 o 
  -6  11   5       91.13      108.88     26.45 o 
  -5  11   5       11.63        5.30     15.37 o 
  -4  11   5     1180.26     1109.78     67.11 o 
  -3  11   5      570.60      512.73     45.40 o 
  -2  11   5      120.36      116.63     21.77 o 
  -1  11   5       18.04       12.65     16.00 o 
   0  11   5        5.47        2.18     14.35 o 
   1  11   5      571.87      595.59     49.21 o 
   2  11   5      414.30      369.73     48.57 o 
   3  11   5      547.33      465.97     53.84 o 
   4  11   5        1.12       12.58     27.19 o 
   5  11   5        0.89       -2.42     28.70 o 
   6  11   5        4.78       12.28     31.54 o 
   7  11   5       40.05       60.46     40.48 o 
   8  11   5      120.07       79.28     42.31 o 
   9  11   5       61.00       29.06     45.02 o 
  10  11   5        0.14       21.63     61.16 o 
 -12  12   5       43.67       51.65     47.62 o 
 -11  12   5        0.82       -4.88     37.01 o 
 -10  12   5       28.23       13.23     35.02 o 
  -9  12   5        2.33       15.18     31.31 o 
  -8  12   5       10.49       26.85     31.14 o 
  -7  12   5      326.73      364.81     50.82 o 
  -6  12   5      174.76      177.04     31.19 o 
  -5  12   5      143.79      165.79     25.07 o 
  -4  12   5       16.75       17.39     16.57 o 
  -3  12   5      365.12      320.35     30.05 o 
  -2  12   5       44.45       28.63     17.04 o 
  -1  12   5      253.74      246.51     30.78 o 
   0  12   5      230.26      227.91     27.52 o 
   1  12   5      209.99      213.29     33.34 o 
   2  12   5      113.55       92.13     34.04 o 
   3  12   5      124.68       90.56     35.76 o 
   4  12   5       22.67       17.84     30.39 o 
   5  12   5      568.93      471.60     60.21 o 
   6  12   5        2.56       11.14     34.57 o 
   7  12   5       38.62       41.89     37.44 o 
   8  12   5        0.06      -32.69     36.04 o 
   9  12   5       10.16      -18.99     41.16 o 
 -12  13   5       31.37       55.25     52.33 o 
 -11  13   5      250.65      233.05     57.05 o 
 -10  13   5        2.07       -1.40     36.42 o 
  -9  13   5       44.68       88.68     39.18 o 
  -8  13   5      232.20      278.50     54.84 o 
  -7  13   5      383.34      455.17     55.94 o 
  -6  13   5      176.89      204.81     30.11 o 
  -5  13   5      210.41      222.96     29.22 o 
  -4  13   5      106.52      116.86     24.04 o 
  -3  13   5      169.98      164.94     25.96 o 
  -2  13   5      776.99      715.43     82.30 o 
  -1  13   5       12.94      -12.64     15.79 o 
   0  13   5     1603.99     1430.15    124.20 o 
   1  13   5      336.54      342.50     39.20 o 
   2  13   5       25.96       26.83     27.95 o 
   3  13   5      177.88      192.68     45.55 o 
   4  13   5      734.28      624.84     74.27 o 
   5  13   5        1.43      -11.64     31.06 o 
   6  13   5      339.90      328.08     57.07 o 
   7  13   5        0.81       -8.47     35.72 o 
   8  13   5        1.40        4.28     41.03 o 
   9  13   5       49.65       90.20     52.24 o 
 -11  14   5      273.56      278.83     62.80 o 
 -10  14   5      154.00      186.04     54.32 o 
  -9  14   5      453.59      415.09     62.94 o 
  -8  14   5      458.09      475.56     60.69 o 
  -7  14   5      196.42      193.61     44.92 o 
  -6  14   5      216.37      196.34     34.79 o 
  -5  14   5      303.26      336.63     33.76 o 
  -4  14   5      155.96      161.19     26.70 o 
  -3  14   5      698.11      653.14     39.90 o 
  -2  14   5      606.64      580.64     61.01 o 
  -1  14   5      503.30      519.02     55.66 o 
   0  14   5        3.86       17.43     22.20 o 
   1  14   5      431.14      415.80     42.51 o 
   2  14   5       91.05       38.26     29.11 o 
   3  14   5      261.36      272.26     50.11 o 
   4  14   5       27.34       19.38     34.11 o 
   5  14   5      220.86      243.18     53.69 o 
   6  14   5       55.33       20.64     39.91 o 
   7  14   5      313.12      242.85     58.05 o 
   8  14   5       13.16       50.18     46.48 o 
 -10  15   5      510.81      470.16     70.39 o 
  -9  15   5      307.41      392.66     63.62 o 
  -8  15   5      330.16      333.27     85.60 o 
  -7  15   5      297.91      308.22     42.40 o 
  -6  15   5      460.23      449.03     46.96 o 
  -5  15   5       22.95        3.87     20.13 o 
  -4  15   5     1281.55     1169.96     83.60 o 
  -3  15   5      684.27      643.65     41.36 o 
  -2  15   5      155.05      162.81     27.28 o 
  -1  15   5      521.95      500.43     66.25 o 
   0  15   5      342.33      355.13     40.56 o 
   1  15   5        0.92       -8.29     25.40 o 
   2  15   5      787.66      703.93     66.60 o 
   3  15   5      170.90      145.43     44.98 o 
   4  15   5      181.24      156.42     46.89 o 
   5  15   5        0.05      -11.33     33.36 o 
   6  15   5      103.09      114.20     47.60 o 
   7  15   5        7.28        4.51     41.94 o 
   8  15   5      274.45      200.94     66.89 o 
 -10  16   5      175.70      221.06     60.64 o 
  -9  16   5       40.52       50.64     45.13 o 
  -8  16   5        8.44       18.81     40.31 o 
  -7  16   5      520.45      463.73     50.12 o 
  -6  16   5      428.93      443.85     47.42 o 
  -5  16   5      424.97      420.77     40.22 o 
  -4  16   5       81.63       78.52     25.95 o 
  -3  16   5      505.48      481.04     52.38 o 
  -2  16   5      218.88      221.85     36.00 o 
  -1  16   5     1265.14     1196.92    136.13 o 
   0  16   5      159.84      172.32     36.04 o 
   1  16   5      746.76      707.55     76.85 o 
   2  16   5       94.34       38.30     35.55 o 
   3  16   5      329.35      284.23     55.19 o 
   4  16   5        9.31       17.92     39.21 o 
   5  16   5      311.07      274.96     71.13 o 
   6  16   5      123.87       97.05     49.16 o 
   7  16   5        7.18       14.48     43.80 o 
  -9  17   5        6.16       15.76     44.04 o 
  -8  17   5      119.05      115.28     49.47 o 
  -7  17   5      127.17      121.93     49.90 o 
  -6  17   5      349.88      330.25     58.60 o 
  -5  17   5      399.57      374.61     48.02 o 
  -4  17   5      102.66      127.89     35.86 o 
  -3  17   5       67.95       79.85     32.90 o 
  -2  17   5      212.78      243.37     40.25 o 
  -1  17   5       16.84       17.72     26.80 o 
   0  17   5      793.21      682.37    169.59 o 
   1  17   5       86.48       83.02     42.19 o 
   2  17   5       32.66       33.83     55.75 o 
   3  17   5       15.86        9.64     58.60 o 
   4  17   5      299.80      190.78     78.91 o 
   5  17   5        0.13       16.22     64.30 o 
   6  17   5      228.35       69.12     78.98 o 
  -8  18   5      190.89      204.25     59.62 o 
  -7  18   5       27.47       24.68     41.26 o 
  -6  18   5       24.42       28.32     43.16 o 
  -5  18   5      187.33      224.70     53.86 o 
  -4  18   5       77.82       90.85     35.98 o 
  -3  18   5       12.48       15.60     30.12 o 
  -2  18   5       74.23       54.84     31.60 o 
  -1  18   5       19.11       25.10     31.36 o 
   0  18   5        9.38       -2.73     36.43 o 
   1  18   5      104.17      113.64     47.42 o 
   2  18   5        0.76      -10.01     50.63 o 
   3  18   5      196.93      160.23     77.89 o 
   4  18   5       17.77       18.41     69.12 o 
   5  18   5        9.59      -24.70     65.83 o 
  -7  19   5       11.48       18.17     47.26 o 
  -6  19   5        0.87      -14.27     43.26 o 
  -5  19   5       23.77       15.42     43.49 o 
  -4  19   5       91.46       79.14     40.28 o 
  -3  19   5       33.83       36.63     35.38 o 
  -2  19   5       37.73       25.34     34.00 o 
  -1  19   5       46.33       41.96     35.88 o 
   0  19   5      117.06      126.94     56.81 o 
   1  19   5        1.39        1.72     44.72 o 
   2  19   5      169.70      181.86     87.83 o 
   3  19   5      124.41       93.23     78.33 o 
   4  19   5       11.56       -7.38     74.16 o 
  -5  20   5       46.47       13.36     49.56 o 
  -4  20   5        6.41        9.94     36.74 o 
  -3  20   5        9.62        0.00     37.80 o 
  -2  20   5        4.37      -42.16     33.92 o 
  -1  20   5      227.93      195.03     47.73 o 
   0  20   5       83.59       65.66     50.48 o 
   1  20   5       19.20        0.03     48.67 o 
   2  20   5        3.36        8.26     69.19 o 
 -14   0   6       28.60       28.86     71.90 o 
 -13   0   6      154.60      143.72     80.23 o 
 -12   0   6       20.54       23.45     47.20 o 
 -11   0   6       52.83       60.79     51.15 o 
 -10   0   6      579.15      549.02     80.23 o 
  -9   0   6      565.87      578.10     76.87 o 
  -8   0   6        5.54       -4.24     26.74 o 
  -7   0   6      893.49      680.83     69.34 o 
  -6   0   6     3888.31     3492.35    137.73 o 
  -5   0   6        5.63       48.81     30.83 o 
  -4   0   6     2316.88     2087.71     71.58 o 
  -3   0   6     1235.37     1029.60     49.04 o 
  -2   0   6     1895.83     1724.88    100.69 o 
  -1   0   6        7.06        2.41     21.04 o 
   0   0   6      914.81      867.44     77.67 o 
   1   0   6      198.09      215.69     50.93 o 
   2   0   6     5963.71     6240.38    197.79 o 
   3   0   6     1336.28     1358.16     99.08 o 
   4   0   6      155.07      151.03     50.20 o 
   5   0   6       88.92      129.99     47.27 o 
   6   0   6       87.00      141.16     53.56 o 
   7   0   6        1.87       18.25     28.80 o 
   8   0   6      307.89      339.69     75.40 o 
   9   0   6       38.59       45.23     53.70 o 
  10   0   6        3.93       69.34     63.93 o 
  11   0   6       12.50       25.65     68.10 o 
 -14   1   6      144.52      225.70     66.32 o 
 -13   1   6       16.00       27.44     42.38 o 
 -12   1   6      220.88      268.38     52.52 o 
 -11   1   6      188.80      165.03     43.27 o 
 -10   1   6       79.81      108.43     35.08 o 
  -9   1   6       46.90       72.77     27.99 o 
  -8   1   6      520.63      434.48     45.49 o 
  -7   1   6      293.61      288.08     37.34 o 
  -6   1   6      462.32      443.95     42.11 o 
  -5   1   6      869.58      775.77     47.06 o 
  -4   1   6      750.30      680.02     31.33 o 
  -3   1   6     1787.73     1671.43     45.03 o 
  -2   1   6      146.97      140.01     28.91 o 
  -1   1   6     1473.46     1380.26     64.30 o 
   0   1   6        8.62       -7.62     18.17 o 
   1   1   6     1109.38     1177.41     63.29 o 
   2   1   6      746.54      676.10     51.06 o 
   3   1   6     1112.53     1168.33     66.05 o 
   4   1   6      187.61      204.88     38.15 o 
   5   1   6      637.66      677.56     57.50 o 
   6   1   6      214.04      206.93     33.23 o 
   7   1   6      356.75      379.59     42.41 o 
   8   1   6       86.23       62.05     35.60 o 
   9   1   6       62.82       66.32     39.81 o 
  10   1   6        8.42       -0.66     41.52 o 
  11   1   6        8.24       -6.48     46.82 o 
 -14   2   6      117.19      140.08     59.91 o 
 -13   2   6      170.57      196.50     55.61 o 
 -12   2   6      130.77      159.33     46.63 o 
 -11   2   6      405.71      487.93     91.73 o 
 -10   2   6        2.77       21.10     26.10 o 
  -9   2   6       56.52       90.60     28.97 o 
  -8   2   6     1085.56      903.61     58.81 o 
  -7   2   6     2524.11     2185.30    217.30 o 
  -6   2   6        4.95        5.64     20.70 o 
  -5   2   6     1161.60      884.05     66.82 o 
  -4   2   6       36.78       47.25     15.09 o 
  -3   2   6       75.93       80.86     15.88 o 
  -2   2   6     1576.15     1528.63     94.26 o 
  -1   2   6      777.42      708.37     49.05 o 
   0   2   6       75.90       64.38     24.67 o 
   1   2   6      378.20      378.94     41.92 o 
   2   2   6       12.21       10.77     19.57 o 
   3   2   6      154.11      172.20     34.68 o 
   4   2   6     2270.11     2259.98     91.68 o 
   5   2   6      253.44      268.39     35.11 o 
   6   2   6      246.40      306.66     37.88 o 
   7   2   6       31.46       32.61     24.64 o 
   8   2   6        1.61       -6.91     27.88 o 
   9   2   6      110.60      134.80     45.29 o 
  10   2   6      142.14      154.87     54.97 o 
 -14   3   6       10.21       19.44     55.28 o 
 -13   3   6        3.14        3.34     40.26 o 
 -12   3   6       54.95       49.96     37.70 o 
 -11   3   6      109.70      108.27     37.23 o 
 -10   3   6      250.58      277.51     44.93 o 
  -9   3   6      550.90      415.08     94.62 o 
  -8   3   6      210.63      176.31     34.19 o 
  -7   3   6      572.64      539.52     64.08 o 
  -6   3   6        2.15       -7.53     22.40 o 
  -5   3   6       65.15       60.23     20.90 o 
  -4   3   6      242.16      265.73     24.48 o 
  -3   3   6      240.01      215.68     21.59 o 
  -2   3   6      147.69      154.01     30.19 o 
  -1   3   6      207.61      227.76     33.51 o 
   0   3   6      324.66      367.97     41.46 o 
   1   3   6        9.27       15.66     20.57 o 
   2   3   6       15.36       19.16     30.80 o 
   3   3   6       33.06        5.48     20.66 o 
   4   3   6      790.96      797.40     47.60 o 
   5   3   6       40.06       40.66     22.03 o 
   6   3   6      153.98      160.10     33.07 o 
   7   3   6        4.29        6.02     23.68 o 
   8   3   6        0.38       -7.25     26.40 o 
   9   3   6       34.62       38.92     38.26 o 
  10   3   6        9.27       -8.00     39.01 o 
 -14   4   6       25.73       42.62     57.36 o 
 -13   4   6        0.67      -11.61     40.57 o 
 -12   4   6       23.98       36.83     36.91 o 
 -11   4   6        8.57        7.38     28.18 o 
 -10   4   6      139.31      161.92     55.09 o 
  -9   4   6      393.13      324.57    115.34 o 
  -8   4   6      269.23      291.30     43.01 o 
  -7   4   6       28.16       40.81     25.30 o 
  -6   4   6      119.91      132.54     31.99 o 
  -5   4   6      318.96      342.77     27.76 o 
  -4   4   6      565.38      360.02    129.50 o 
  -3   4   6      233.62      241.36     26.76 o 
  -2   4   6       13.01       11.08     17.97 o 
  -1   4   6        3.18        6.48     19.48 o 
   0   4   6       52.43       66.38     25.00 o 
   1   4   6       68.90       81.08     27.32 o 
   2   4   6      138.64      167.58     33.81 o 
   3   4   6      955.94      892.44     87.88 o 
   4   4   6       78.59       62.87     22.40 o 
   5   4   6      208.54      230.71     33.58 o 
   6   4   6      369.52      356.84     42.22 o 
   7   4   6       17.44       11.66     24.25 o 
   8   4   6      125.19      126.10     35.87 o 
   9   4   6       85.35      125.27     46.87 o 
  10   4   6       76.52       69.38     46.83 o 
 -13   5   6       35.20       21.81     47.34 o 
 -12   5   6       19.10       45.51     40.29 o 
 -11   5   6       11.18       -8.02     31.99 o 
 -10   5   6        0.21        4.78     30.13 o 
  -9   5   6        2.74       17.16     27.30 o 
  -8   5   6      131.72      145.33     35.00 o 
  -7   5   6        6.22       -0.40     20.88 o 
  -6   5   6       85.40       91.91     28.29 o 
  -5   5   6      520.54      486.98     31.47 o 
  -4   5   6      118.01      103.42     32.63 o 
  -3   5   6       21.66       26.40     16.04 o 
  -2   5   6      201.10      249.71     34.46 o 
  -1   5   6      164.08      172.22     31.93 o 
   0   5   6        0.25        4.79     18.52 o 
   1   5   6        0.10      -11.53     14.00 o 
   2   5   6       20.02       14.82     17.75 o 
   3   5   6      561.17      547.32     41.41 o 
   4   5   6       19.84       16.82     19.99 o 
   5   5   6      118.51      131.73     29.90 o 
   6   5   6      217.06      228.55     36.27 o 
   7   5   6       96.94      114.16     32.53 o 
   8   5   6       17.09        2.31     27.59 o 
   9   5   6        0.05       -1.39     38.59 o 
  10   5   6        4.86       13.12     41.87 o 
 -13   6   6        0.09       -6.22     46.56 o 
 -12   6   6       14.57       12.26     42.15 o 
 -11   6   6        5.23        0.37     32.32 o 
 -10   6   6      161.27      174.60     42.60 o 
  -9   6   6      911.43      860.77     65.09 o 
  -8   6   6      594.73      559.24     54.42 o 
  -7   6   6       35.97       34.33     25.40 o 
  -6   6   6        8.29        6.70     22.78 o 
  -5   6   6      374.44      380.34     29.43 o 
  -4   6   6      227.53      253.97     24.58 o 
  -3   6   6      152.22      145.47     23.48 o 
  -2   6   6       60.54       37.26     21.39 o 
  -1   6   6        6.52       -5.64     13.97 o 
   0   6   6        3.25        8.57     15.86 o 
   1   6   6        4.37       -5.26     15.33 o 
   2   6   6      419.29      442.92     38.50 o 
   3   6   6     1575.48     1524.16     94.84 o 
   4   6   6       83.28       78.69     24.70 o 
   5   6   6      212.73      237.22     35.10 o 
   6   6   6      395.53      347.97     42.53 o 
   7   6   6       14.52       37.35     28.82 o 
   8   6   6      106.62      120.60     36.85 o 
   9   6   6      109.73       48.84     42.93 o 
  10   6   6      102.35      103.58     48.38 o 
 -13   7   6       41.86       29.12     53.09 o 
 -12   7   6      196.68      174.43     50.58 o 
 -11   7   6       75.96       97.21     39.91 o 
 -10   7   6      310.11      297.68     50.62 o 
  -9   7   6      494.54      494.55     56.28 o 
  -8   7   6       66.88      105.49     33.73 o 
  -7   7   6       15.53       35.05     19.77 o 
  -6   7   6      570.43      505.77     47.05 o 
  -5   7   6       27.42       23.87     13.83 o 
  -4   7   6       41.28       41.45     14.66 o 
  -3   7   6       71.09       62.94     16.96 o 
  -2   7   6       15.00       12.18     15.61 o 
  -1   7   6      404.65      367.69     33.31 o 
   0   7   6       34.71       15.19     16.84 o 
   1   7   6      281.24      305.33     32.65 o 
   2   7   6      127.95      106.76     24.30 o 
   3   7   6      184.69      233.18     33.01 o 
   4   7   6        0.20        0.89     20.20 o 
   5   7   6      828.17      814.33     52.52 o 
   6   7   6       13.57       31.42     25.93 o 
   7   7   6        0.97       16.99     28.16 o 
   8   7   6       32.25       19.17     30.27 o 
   9   7   6        3.27      -32.80     39.44 o 
  10   7   6        0.06        0.21     41.58 o 
 -13   8   6      163.59      193.06     60.45 o 
 -12   8   6       96.92       92.83     46.42 o 
 -11   8   6      144.90      139.77     45.94 o 
 -10   8   6      111.06      103.45     40.27 o 
  -9   8   6      180.37      195.72     42.69 o 
  -8   8   6     1928.99     1902.87     89.42 o 
  -7   8   6      641.34      631.99     42.32 o 
  -6   8   6      225.84      234.68     30.62 o 
  -5   8   6      835.56      847.91     42.51 o 
  -4   8   6      322.22      347.49     29.63 o 
  -3   8   6       12.95        2.12     16.35 o 
  -2   8   6     1707.53     1378.80     71.11 o 
  -1   8   6      116.79      119.38     34.23 o 
   0   8   6      191.28      243.61     41.28 o 
   1   8   6        4.68       -6.25     20.57 o 
   2   8   6      379.93      386.67     50.56 o 
   3   8   6      293.59      329.21     48.62 o 
   4   8   6      776.71      742.68     62.94 o 
   5   8   6        4.42        4.97     30.26 o 
   6   8   6      138.95      129.82     42.33 o 
   7   8   6       76.82       96.59     44.97 o 
   8   8   6        2.32      -11.49     35.48 o 
   9   8   6      212.29      136.05     73.50 o 
 -12   9   6       73.27       40.37     45.46 o 
 -11   9   6       78.18       69.61     42.66 o 
 -10   9   6       64.37       78.33     37.10 o 
  -9   9   6      104.39       96.26     37.75 o 
  -8   9   6       50.55       65.71     33.14 o 
  -7   9   6      261.93      313.96     37.41 o 
  -6   9   6      440.31      452.84     34.16 o 
  -5   9   6     1187.04     1145.59     46.04 o 
  -4   9   6     1570.60     1501.42     87.68 o 
  -3   9   6     1143.52     1143.37     87.13 o 
  -2   9   6      202.76      193.09     37.67 o 
  -1   9   6      441.58      412.11     48.03 o 
   0   9   6        5.20        9.93     22.83 o 
   1   9   6      426.45      388.86     51.95 o 
   2   9   6      367.30      338.43     48.24 o 
   3   9   6      360.53      334.63     50.07 o 
   4   9   6      147.36      146.07     40.43 o 
   5   9   6      601.53      517.27     61.97 o 
   6   9   6        3.88       13.41     32.51 o 
   7   9   6      376.94      350.32     59.84 o 
   8   9   6       59.78       70.78     42.44 o 
   9   9   6       86.47       38.21     63.20 o 
 -12  10   6       16.17        5.69     42.29 o 
 -11  10   6      336.56      354.75     61.38 o 
 -10  10   6      283.98      254.37     52.84 o 
  -9  10   6      685.97      747.13     69.48 o 
  -8  10   6       32.88       20.05     30.18 o 
  -7  10   6       58.09       64.98     26.76 o 
  -6  10   6      432.79      476.97     36.04 o 
  -5  10   6       22.28       32.30     17.54 o 
  -4  10   6      352.19      361.59     31.17 o 
  -3  10   6      364.95      353.21     36.91 o 
  -2  10   6      171.54      159.05     27.51 o 
  -1  10   6       11.24       -2.41     21.50 o 
   0  10   6     1795.87     1700.11     83.41 o 
   1  10   6        1.18        1.68     22.78 o 
   2  10   6     3154.36     2846.70    197.86 o 
   3  10   6      692.23      623.52     59.83 o 
   4  10   6      119.24      139.81     40.74 o 
   5  10   6        7.85       20.54     30.53 o 
   6  10   6      246.11      286.72     55.80 o 
   7  10   6       52.39       37.01     38.28 o 
   8  10   6      120.97      157.77     52.70 o 
   9  10   6      288.83      217.61     59.82 o 
 -12  11   6      124.82      144.30     57.70 o 
 -11  11   6        8.72        1.13     39.64 o 
 -10  11   6      108.01      118.56     47.01 o 
  -9  11   6       63.57       59.17     36.27 o 
  -8  11   6      480.06      500.66     59.28 o 
  -7  11   6      271.73      283.69     47.12 o 
  -6  11   6       10.85       26.68     17.80 o 
  -5  11   6      381.81      376.70     33.12 o 
  -4  11   6        6.75       -7.41     14.76 o 
  -3  11   6      637.32      634.06     58.64 o 
  -2  11   6        2.59       -8.84     19.57 o 
  -1  11   6      720.98      680.65     76.32 o 
   0  11   6      201.26      217.42     41.23 o 
   1  11   6      249.89      288.26     46.71 o 
   2  11   6        1.34        0.28     26.06 o 
   3  11   6      574.18      543.61     61.97 o 
   4  11   6        0.26       12.85     30.23 o 
   5  11   6       37.08       85.34     41.29 o 
   6  11   6      141.99      124.47     44.95 o 
   7  11   6        5.71       22.21     37.81 o 
   8  11   6        1.18      -21.84     37.92 o 
 -11  12   6      110.27       76.18     50.58 o 
 -10  12   6        1.23       23.65     39.11 o 
  -9  12   6        4.49        1.46     36.68 o 
  -8  12   6      341.36      352.15     55.25 o 
  -7  12   6      910.99      967.38     61.78 o 
  -6  12   6      184.15      207.78     30.08 o 
  -5  12   6      117.99      132.56     25.73 o 
  -4  12   6      478.04      477.75     36.79 o 
  -3  12   6      129.36      157.81     29.68 o 
  -2  12   6      616.35      637.13     47.84 o 
  -1  12   6     1230.10      995.89     67.17 o 
   0  12   6      150.74      114.61     35.09 o 
   1  12   6      609.10      544.57     59.95 o 
   2  12   6       38.58       25.94     30.76 o 
   3  12   6       47.44       15.61     30.70 o 
   4  12   6      202.59      230.76     51.73 o 
   5  12   6       33.24        9.67     34.54 o 
   6  12   6       14.74      -16.83     32.88 o 
   7  12   6       60.48       60.24     44.04 o 
   8  12   6       51.03        2.18     44.27 o 
 -11  13   6       52.45       28.50     48.59 o 
 -10  13   6      196.19      174.07     53.68 o 
  -9  13   6       42.56       36.01     39.44 o 
  -8  13   6      264.69      269.44     52.24 o 
  -7  13   6       61.76       37.95     26.62 o 
  -6  13   6        1.56       -1.42     20.37 o 
  -5  13   6      213.97      260.69     32.64 o 
  -4  13   6      434.44      467.55     38.00 o 
  -3  13   6        9.37       20.06     22.19 o 
  -2  13   6      411.82      455.42     44.35 o 
  -1  13   6       24.99       27.75     29.29 o 
   0  13   6       97.84       94.04     34.81 o 
   1  13   6      491.33      456.81     64.19 o 
   2  13   6       45.55       36.46     33.37 o 
   3  13   6      117.96      133.53     42.80 o 
   4  13   6       10.09       14.34     34.78 o 
   5  13   6        3.06        3.46     35.00 o 
   6  13   6        0.67        3.40     37.65 o 
   7  13   6       95.94       87.65     50.35 o 
 -10  14   6       86.90       74.58     49.99 o 
  -9  14   6      176.92      184.54     55.05 o 
  -8  14   6        7.79       18.29     28.72 o 
  -7  14   6        0.52       -2.05     24.37 o 
  -6  14   6       67.41       69.37     28.12 o 
  -5  14   6       28.21       43.11     23.02 o 
  -4  14   6      111.23      130.16     28.09 o 
  -3  14   6        1.40       -9.94     19.74 o 
  -2  14   6       19.33       19.54     23.34 o 
  -1  14   6      105.55      105.95     36.52 o 
   0  14   6      104.85      134.83     39.43 o 
   1  14   6      159.71      120.96     39.00 o 
   2  14   6      285.97      252.59     50.84 o 
   3  14   6      158.35      155.96     45.83 o 
   4  14   6        7.16        7.44     35.12 o 
   5  14   6        6.62        3.70     37.67 o 
   6  14   6       45.87       40.60     43.93 o 
   7  14   6        3.15      -25.46     42.17 o 
  -9  15   6        1.38        9.54     40.73 o 
  -8  15   6        0.53      -14.17     28.95 o 
  -7  15   6       48.21       64.42     30.98 o 
  -6  15   6       74.25      117.09     33.29 o 
  -5  15   6        6.05       27.09     23.39 o 
  -4  15   6       18.36        1.69     21.79 o 
  -3  15   6        1.45        0.30     23.62 o 
  -2  15   6        0.90      -15.77     20.99 o 
  -1  15   6       12.81        7.03     26.37 o 
   0  15   6       78.34       85.00     36.19 o 
   1  15   6       67.24       32.12     32.87 o 
   2  15   6        1.28       -7.36     31.10 o 
   3  15   6        8.76       21.33     35.48 o 
   4  15   6        0.47      -13.61     34.74 o 
   5  15   6       46.05       34.26     40.87 o 
   6  15   6       46.63       27.63     44.45 o 
  -8  16   6       68.94       95.35     37.70 o 
  -7  16   6       28.56       51.73     32.02 o 
  -6  16   6       39.33       44.88     30.83 o 
  -5  16   6       13.27        6.26     24.03 o 
  -4  16   6      374.03      357.76     45.18 o 
  -3  16   6        2.98        6.58     25.70 o 
  -2  16   6        4.57      -18.57     28.18 o 
  -1  16   6      179.60      198.02     44.95 o 
   0  16   6       43.91       51.83     34.19 o 
   1  16   6       80.61       55.63     36.51 o 
   2  16   6       85.68       69.78     41.15 o 
   3  16   6      112.77      145.37     52.58 o 
   4  16   6        3.61        6.34     40.60 o 
   5  16   6        0.95      -19.20     39.28 o 
  -7  17   6       96.12       98.91     39.33 o 
  -6  17   6       76.48       92.30     37.75 o 
  -5  17   6       92.62       85.44     31.72 o 
  -4  17   6       37.59       66.94     32.31 o 
  -3  17   6      166.75      180.43     40.55 o 
  -2  17   6       76.29       51.17     38.41 o 
  -1  17   6      189.51      126.73     44.48 o 
   0  17   6      195.29      141.38     47.97 o 
   1  17   6       25.23      -26.47     35.61 o 
   2  17   6        2.35       24.28     40.97 o 
   3  17   6       68.50       55.99     44.89 o 
   4  17   6        5.25      -32.08     59.33 o 
  -6  18   6       89.52       79.11     48.20 o 
  -5  18   6      175.11      213.27     56.67 o 
  -4  18   6       67.64       84.04     49.58 o 
  -3  18   6       11.94       12.50     43.45 o 
  -2  18   6       84.49       88.92     67.66 o 
  -1  18   6       75.49       36.31     56.92 o 
   0  18   6       91.47       47.86     62.76 o 
   1  18   6        6.61       -2.48     65.76 o 
   2  18   6        4.68       24.33     69.63 o 
   3  18   6       76.43       30.32     80.81 o 
  -4  19   6       83.16       92.89     55.13 o 
  -3  19   6       38.71       69.42     55.60 o 
  -2  19   6        1.07      -11.54     62.62 o 
  -1  19   6       34.21      -36.46     65.03 o 
   0  19   6       30.27        9.35     64.23 o 
   1  19   6      192.22      118.59     77.74 o 
 -13   1   7       39.13       44.76     47.82 o 
 -12   1   7       91.37      128.02     48.35 o 
 -11   1   7      195.31      213.60     48.91 o 
 -10   1   7        8.41        6.02     25.22 o 
  -9   1   7      125.93      118.26     33.48 o 
  -8   1   7       61.14       46.82     25.66 o 
  -7   1   7       12.92       14.03     23.12 o 
  -6   1   7      404.16      416.41     31.79 o 
  -5   1   7      341.85      336.40     43.19 o 
  -4   1   7       21.42       31.92     22.46 o 
  -3   1   7        0.81        4.24     19.44 o 
  -2   1   7      607.42      538.65     47.33 o 
  -1   1   7     1888.56     1913.79    132.58 o 
   0   1   7     1111.14     1132.65     66.98 o 
   1   1   7       80.26       93.76     32.26 o 
   2   1   7      241.30      256.34     61.45 o 
   3   1   7        5.97        2.86     21.93 o 
   4   1   7      233.49      288.22     46.88 o 
   5   1   7      291.53      301.11     48.65 o 
   6   1   7      384.92      465.75     47.14 o 
   7   1   7        0.03      -19.31     23.78 o 
   8   1   7      108.70      132.76     48.06 o 
   9   1   7      205.06      194.58     58.95 o 
 -13   2   7        0.17       -1.33     45.18 o 
 -12   2   7      126.47      137.27     48.62 o 
 -11   2   7        7.32        5.94     33.71 o 
 -10   2   7        2.45       -2.32     25.70 o 
  -9   2   7        7.47       11.94     25.12 o 
  -8   2   7       53.37       58.11     26.60 o 
  -7   2   7        1.87      -13.99     21.02 o 
  -6   2   7       50.95       43.24     18.97 o 
  -5   2   7        7.43        8.27     19.25 o 
  -4   2   7        7.66        3.00     19.56 o 
  -3   2   7      115.53      147.39     32.72 o 
  -2   2   7        5.68       12.60     20.48 o 
  -1   2   7      527.49      554.01     51.82 o 
   0   2   7      191.05      217.92     42.74 o 
   1   2   7      330.67      367.09     46.35 o 
   2   2   7      194.40      228.63     39.70 o 
   3   2   7      107.61      145.98     36.32 o 
   4   2   7       76.24       84.86     33.11 o 
   5   2   7       29.83       48.88     25.15 o 
   6   2   7       27.64        6.70     23.73 o 
   7   2   7       44.39       34.26     28.20 o 
   8   2   7        0.52       -9.58     36.84 o 
   9   2   7       28.48       55.11     48.17 o 
 -13   3   7      264.78      286.84     64.59 o 
 -12   3   7       64.39       29.89     43.69 o 
 -11   3   7       42.45       38.41     37.21 o 
 -10   3   7       55.62       56.21     32.26 o 
  -9   3   7        4.26       -9.31     22.76 o 
  -8   3   7      297.51      235.96     39.89 o 
  -7   3   7      288.88      254.78     39.44 o 
  -6   3   7       14.53       16.66     16.50 o 
  -5   3   7        5.19        3.25     17.46 o 
  -4   3   7      499.59      599.81     49.98 o 
  -3   3   7        2.45       38.30     30.69 o 
  -2   3   7     1639.22     1540.13     74.22 o 
  -1   3   7      844.35      983.48    127.57 o 
   0   3   7       51.73       52.21     26.80 o 
   1   3   7       65.33       62.31     28.21 o 
   2   3   7      162.39      207.16     38.93 o 
   3   3   7       61.86       73.56     29.11 o 
   4   3   7      319.35      366.45     47.60 o 
   5   3   7      288.62      349.20     41.75 o 
   6   3   7       47.48       46.72     27.66 o 
   7   3   7       11.20       26.49     29.97 o 
   8   3   7        0.64        8.97     39.15 o 
   9   3   7      147.47      149.26     56.74 o 
 -13   4   7       24.12       11.69     49.38 o 
 -12   4   7      107.71       85.98     50.62 o 
 -11   4   7      250.73      249.15     52.64 o 
 -10   4   7      473.63      417.35     79.06 o 
  -9   4   7      160.64      143.45     38.17 o 
  -8   4   7      533.79      580.44     78.55 o 
  -7   4   7      681.06      724.89     81.10 o 
  -6   4   7      571.61      573.41     42.60 o 
  -5   4   7      290.42      313.45     41.82 o 
  -4   4   7      658.13      603.00     50.27 o 
  -3   4   7      660.03      699.61     91.41 o 
  -2   4   7      766.07      668.68     51.66 o 
  -1   4   7      263.53      283.59     40.94 o 
   0   4   7       62.81       54.42     26.25 o 
   1   4   7      291.90      307.86     43.94 o 
   2   4   7       60.93       52.65     27.06 o 
   3   4   7      174.20      197.74     33.27 o 
   4   4   7       23.52       31.48     22.94 o 
   5   4   7      316.03      376.56     43.74 o 
   6   4   7        0.22       15.72     25.49 o 
   7   4   7      159.84      176.38     39.07 o 
   8   4   7       27.15       22.92     41.23 o 
   9   4   7        1.95       13.54     48.13 o 
 -12   5   7      370.13      294.90     61.42 o 
 -11   5   7      444.97      444.32     95.42 o 
 -10   5   7      308.50      246.52     47.75 o 
  -9   5   7      444.31      330.91    100.10 o 
  -8   5   7       31.57       30.02     29.03 o 
  -7   5   7        4.87       24.05     26.29 o 
  -6   5   7      236.87      267.39     33.15 o 
  -5   5   7      546.48      538.44     50.96 o 
  -4   5   7      143.78      144.92     32.73 o 
  -3   5   7     1925.93     1871.11     80.96 o 
  -2   5   7       56.19       75.74     27.53 o 
  -1   5   7       40.43       55.51     26.06 o 
   0   5   7     1157.92     1353.92     71.11 o 
   1   5   7      152.96      163.70     29.98 o 
   2   5   7        6.90       -1.21     18.21 o 
   3   5   7        0.71       -1.02     18.62 o 
   4   5   7       13.08       21.90     21.98 o 
   5   5   7        1.55       -8.20     22.84 o 
   6   5   7      446.73      492.76     51.54 o 
   7   5   7       47.57       47.36     32.85 o 
   8   5   7      266.68      309.37     62.55 o 
   9   5   7       87.38       44.50     50.95 o 
 -12   6   7       82.13       64.99     48.61 o 
 -11   6   7        5.57      -10.67     39.77 o 
 -10   6   7       62.21       65.68     39.57 o 
  -9   6   7      198.01      198.29     44.69 o 
  -8   6   7      288.59      307.71     47.03 o 
  -7   6   7      227.32      264.39     42.06 o 
  -6   6   7       47.57       60.49     21.74 o 
  -5   6   7       86.45       98.51     30.55 o 
  -4   6   7      105.34      111.32     30.35 o 
  -3   6   7     1049.60     1085.97     63.27 o 
  -2   6   7      304.47      284.65     40.46 o 
  -1   6   7      213.36      239.70     32.53 o 
   0   6   7      263.09      265.88     33.95 o 
   1   6   7       50.74       54.90     23.48 o 
   2   6   7       19.09        0.54     18.94 o 
   3   6   7      184.10      255.66     36.71 o 
   4   6   7      121.33      100.28     29.66 o 
   5   6   7       53.80       54.84     29.21 o 
   6   6   7        0.88       -3.02     27.48 o 
   7   6   7       21.93        4.65     30.02 o 
   8   6   7       98.19      106.74     40.77 o 
 -12   7   7       52.80       44.27     50.50 o 
 -11   7   7       16.66       -6.16     36.14 o 
 -10   7   7      115.92      128.47     42.85 o 
  -9   7   7       49.28       38.44     33.14 o 
  -8   7   7      457.31      484.09     55.51 o 
  -7   7   7     1040.36      994.56     47.31 o 
  -6   7   7      283.16      316.21     36.00 o 
  -5   7   7       75.25       82.80     28.81 o 
  -4   7   7      221.32      239.52     41.21 o 
  -3   7   7       53.89       30.30     24.31 o 
  -2   7   7     1261.37     1270.29     58.89 o 
  -1   7   7      689.18      652.69     48.07 o 
   0   7   7        9.65       -4.16     20.77 o 
   1   7   7       29.19       31.83     23.86 o 
   2   7   7      227.64      234.76     35.83 o 
   3   7   7       18.82       56.10     34.78 o 
   4   7   7      670.06      696.74     70.16 o 
   5   7   7       17.22       -2.44     31.92 o 
   6   7   7       12.31       15.13     34.31 o 
   7   7   7       76.76      106.38     46.27 o 
   8   7   7        2.77       -2.38     37.01 o 
 -12   8   7       17.04      -27.06     41.39 o 
 -11   8   7       13.28       32.62     41.49 o 
 -10   8   7       33.03       55.47     40.02 o 
  -9   8   7       42.55       76.86     36.97 o 
  -8   8   7        3.55       22.60     30.64 o 
  -7   8   7       43.54       42.28     21.09 o 
  -6   8   7      153.48      198.74     32.21 o 
  -5   8   7       36.89       60.91     29.14 o 
  -4   8   7      295.05      275.60     43.73 o 
  -3   8   7        1.89       25.02     24.82 o 
  -2   8   7        1.00       -6.06     20.78 o 
  -1   8   7       79.94       74.75     31.38 o 
   0   8   7       10.20       20.48     25.83 o 
   1   8   7      234.03      245.35     46.47 o 
   2   8   7       19.04        0.52     28.01 o 
   3   8   7       90.16      120.85     39.14 o 
   4   8   7        0.75       18.25     31.13 o 
   5   8   7       11.87       21.09     35.14 o 
   6   8   7       18.99       38.77     39.91 o 
   7   8   7      225.55      260.38     56.73 o 
   8   8   7       23.30       38.47     44.88 o 
 -11   9   7      173.12      178.60     54.37 o 
 -10   9   7       40.37       59.62     41.84 o 
  -9   9   7       68.22      107.04     59.40 o 
  -8   9   7      416.91      450.20     56.67 o 
  -7   9   7       17.66       27.85     21.48 o 
  -6   9   7      330.16      341.12     39.29 o 
  -5   9   7        6.07       -1.27     22.73 o 
  -4   9   7       11.94       14.34     23.17 o 
  -3   9   7        0.78       17.02     25.91 o 
  -2   9   7      121.77      117.26     35.56 o 
  -1   9   7      270.72      211.71     43.96 o 
   0   9   7      653.15      677.09     61.48 o 
   1   9   7      306.08      330.61     53.25 o 
   2   9   7       61.55       45.18     33.56 o 
   3   9   7      252.68      218.65     47.94 o 
   4   9   7       12.93       12.70     33.33 o 
   5   9   7       98.15      110.59     44.17 o 
   6   9   7        6.11       28.22     38.32 o 
   7   9   7      159.26      131.76     51.09 o 
 -11  10   7       17.52       21.33     41.85 o 
 -10  10   7       11.43       -4.94     38.37 o 
  -9  10   7       19.94       24.75     36.91 o 
  -8  10   7      101.68      104.78     33.68 o 
  -7  10   7       22.72       45.24     23.65 o 
  -6  10   7        2.91       -6.22     20.18 o 
  -5  10   7       10.89       20.55     24.57 o 
  -4  10   7       18.51       13.96     23.71 o 
  -3  10   7       36.75       34.63     25.50 o 
  -2  10   7        0.20       -0.41     21.08 o 
  -1  10   7       15.91       35.86     26.43 o 
   0  10   7      120.56      127.66     37.10 o 
   1  10   7        2.21       17.63     29.33 o 
   2  10   7        6.10       -4.03     28.30 o 
   3  10   7      174.99      124.72     41.47 o 
   4  10   7        8.17       23.21     33.83 o 
   5  10   7       22.79       29.14     36.04 o 
   6  10   7       34.95       39.59     41.40 o 
   7  10   7        5.10        6.54     43.30 o 
 -10  11   7       14.29       16.63     40.45 o 
  -9  11   7       45.34       71.26     44.04 o 
  -8  11   7        2.44      -15.33     24.22 o 
  -7  11   7       76.54       99.40     32.23 o 
  -6  11   7       58.77       85.54     29.64 o 
  -5  11   7        3.07        3.30     25.17 o 
  -4  11   7       70.19       80.40     44.42 o 
  -3  11   7        0.09      -27.68     19.99 o 
  -2  11   7       21.59       15.24     24.28 o 
  -1  11   7      314.01      319.84     50.90 o 
   0  11   7      429.24      365.01     53.32 o 
   1  11   7       58.32       24.84     27.98 o 
   2  11   7       53.88       37.54     33.88 o 
   3  11   7       50.71       33.22     34.15 o 
   4  11   7        1.41       18.75     34.84 o 
   5  11   7       17.19       36.50     39.03 o 
   6  11   7       79.69       84.92     48.26 o 
   7  11   7        6.84       -8.74     40.03 o 
 -10  12   7       59.31       66.16     49.88 o 
  -9  12   7      165.12      189.72     42.55 o 
  -8  12   7       25.09       -1.38     25.97 o 
  -7  12   7        9.26       -1.77     31.45 o 
  -6  12   7      111.76      143.52     35.23 o 
  -5  12   7       24.08       25.72     28.14 o 
  -4  12   7        8.98       -1.44     25.35 o 
  -3  12   7      165.63      166.54     40.14 o 
  -2  12   7       46.50       44.36     28.96 o 
  -1  12   7      316.48      324.40     52.33 o 
   0  12   7        3.00        1.23     24.75 o 
   1  12   7      118.26      113.79     39.97 o 
   2  12   7       84.36      131.52     42.76 o 
   3  12   7      130.80      152.98     47.40 o 
   4  12   7       51.55       48.91     38.90 o 
   5  12   7       45.52       42.10     41.35 o 
   6  12   7       33.60       26.29     42.43 o 
  -9  13   7       19.61       38.08     33.31 o 
  -8  13   7      124.23      143.91     39.17 o 
  -7  13   7      158.82      188.84     48.84 o 
  -6  13   7        5.96        6.15     28.41 o 
  -5  13   7       48.98       37.47     31.68 o 
  -4  13   7       56.51       48.00     32.88 o 
  -3  13   7       11.93        1.53     26.58 o 
  -2  13   7      329.70      347.28     54.00 o 
  -1  13   7      350.44      343.84     76.10 o 
   0  13   7        2.57        4.77     29.14 o 
   1  13   7        3.89       -4.45     29.09 o 
   2  13   7       52.95       50.18     38.36 o 
   3  13   7        0.07       -0.25     35.80 o 
   4  13   7      165.49      182.09     53.19 o 
   5  13   7       48.94       71.26     46.40 o 
  -8  14   7        5.51       15.06     32.88 o 
  -7  14   7       44.24       45.20     40.19 o 
  -6  14   7       60.59       65.33     33.64 o 
  -5  14   7      498.02      497.89     63.00 o 
  -4  14   7       76.79       64.74     37.61 o 
  -3  14   7      159.49      122.17     40.82 o 
  -2  14   7        1.52      -23.97     24.83 o 
  -1  14   7      129.84      132.01     42.94 o 
   0  14   7      141.46      122.61     43.19 o 
   1  14   7      298.47      253.14     52.96 o 
   2  14   7      173.29      152.88     48.02 o 
   3  14   7       24.68       48.22     42.31 o 
   4  14   7        3.48      -31.86     36.97 o 
   5  14   7       30.50       49.24     46.39 o 
  -7  15   7        6.42       18.07     37.17 o 
  -6  15   7      262.70      310.43     57.41 o 
  -5  15   7      224.47      242.89     52.02 o 
  -4  15   7      212.75      199.67     48.87 o 
  -3  15   7      125.88       90.13     41.13 o 
  -2  15   7       71.65       45.11     38.55 o 
  -1  15   7       25.00       24.59     35.14 o 
   0  15   7      572.08      503.00    114.20 o 
   1  15   7       79.66       36.27     37.72 o 
   2  15   7      131.05      109.91     48.16 o 
   3  15   7       17.63       13.09     36.97 o 
   4  15   7        8.10       19.00     43.83 o 
  -6  16   7      183.32      181.80     53.33 o 
  -5  16   7       19.73       43.28     40.73 o 
  -4  16   7       59.52       59.93     39.95 o 
  -3  16   7       68.43       50.39     39.35 o 
  -2  16   7       41.00       18.21     38.07 o 
  -1  16   7        2.44      -20.17     34.53 o 
   0  16   7       58.58       24.88     40.23 o 
   1  16   7       28.94       32.33     41.12 o 
   2  16   7       44.30       10.85     43.88 o 
  -4  17   7       60.43       72.10     42.12 o 
  -3  17   7       12.08       22.25     39.81 o 
  -2  17   7       85.23       78.61     43.81 o 
  -1  17   7      272.18      269.91     57.50 o 
   0  17   7        1.95      -14.83     35.60 o 
   1  17   7       12.60       21.86     41.63 o 
 -12   0   8      165.98      155.34     77.45 o 
 -11   0   8      596.93      472.30     95.35 o 
 -10   0   8        9.46       46.10     55.53 o 
  -8   0   8       99.95      145.91     53.78 o 
  -7   0   8      360.58      400.40     72.85 o 
  -6   0   8       74.46      141.31     48.15 o 
  -5   0   8      570.70      630.34     83.22 o 
  -4   0   8       25.04       45.52     36.31 o 
  -3   0   8        3.29       -2.92     29.81 o 
  -2   0   8       14.20       33.17     33.68 o 
  -1   0   8      337.44      440.08     75.11 o 
   0   0   8     1101.84     1226.57    104.05 o 
   1   0   8      144.86      171.56     55.31 o 
   2   0   8       61.09       53.48     43.11 o 
   3   0   8        4.98        1.17     35.95 o 
   4   0   8      157.31      209.77     68.02 o 
   5   0   8      149.95      286.20     76.65 o 
   6   0   8      247.41      282.58     66.42 o 
   7   0   8       28.25       33.25     63.13 o 
 -12   1   8       68.14       49.14     47.85 o 
 -11   1   8        0.93      -19.27     38.34 o 
 -10   1   8      115.84      109.36     45.21 o 
  -8   1   8      161.18      192.07     42.18 o 
  -7   1   8       70.98       68.22     32.11 o 
  -6   1   8      111.40      159.82     36.80 o 
  -5   1   8       24.11       62.03     27.88 o 
  -4   1   8      185.48      206.31     39.88 o 
  -3   1   8       61.33       84.96     29.41 o 
  -2   1   8       41.07       44.57     25.19 o 
  -1   1   8      314.96      447.61     53.26 o 
   0   1   8      149.75      157.59     36.15 o 
   1   1   8       40.08       91.21     31.66 o 
   2   1   8        6.65       -1.06     23.53 o 
   3   1   8      102.47      161.39     40.09 o 
   4   1   8        7.10      -12.60     26.20 o 
   5   1   8       54.04       94.07     39.61 o 
   6   1   8        0.59      -19.65     28.06 o 
   7   1   8       33.19       39.25     45.86 o 
 -11   2   8        3.83      -15.70     39.06 o 
 -10   2   8      210.67      184.47     50.98 o 
  -8   2   8       59.24       77.07     31.15 o 
  -7   2   8      165.62      205.25     46.29 o 
  -6   2   8       31.88       61.61     29.45 o 
  -5   2   8       29.64       33.07     24.65 o 
  -4   2   8      460.39      593.66     55.64 o 
  -3   2   8      580.92      592.55     57.03 o 
  -2   2   8      468.15      492.87     53.42 o 
  -1   2   8      692.44      684.65     59.27 o 
   0   2   8        8.77        3.08     23.99 o 
   1   2   8       84.01      106.17     33.20 o 
   2   2   8      369.98      470.28     56.41 o 
   3   2   8      257.12      340.72     52.77 o 
   4   2   8       76.32      126.96     41.85 o 
   5   2   8      160.70      198.40     40.20 o 
   6   2   8       24.04       11.26     30.73 o 
   7   2   8        4.79        5.47     32.50 o 
 -11   3   8       87.03       65.39     48.32 o 
 -10   3   8       69.08      102.15     68.46 o 
  -8   3   8       29.67       55.54     30.58 o 
  -7   3   8       25.77       43.55     27.61 o 
  -6   3   8       11.25       22.71     24.73 o 
  -5   3   8      240.79      301.45     46.77 o 
  -4   3   8       95.43      117.09     33.69 o 
  -3   3   8      158.49      201.82     39.29 o 
  -2   3   8       72.01       86.24     31.50 o 
  -1   3   8      259.89      324.24     48.53 o 
   0   3   8        1.25       -1.87     22.82 o 
   1   3   8       30.61       23.28     27.77 o 
   2   3   8        2.50      -20.89     22.07 o 
   3   3   8       31.30       23.28     29.94 o 
   4   3   8       15.51       11.61     24.79 o 
   5   3   8       33.68       67.48     30.84 o 
   6   3   8       22.58       16.19     31.37 o 
   7   3   8       27.46        8.32     35.43 o 
 -11   4   8      219.59      223.78     58.44 o 
 -10   4   8       34.56       42.60     66.71 o 
  -8   4   8        3.41        3.17     23.83 o 
  -7   4   8        1.23        5.97     21.77 o 
  -6   4   8      370.74      426.50     58.09 o 
  -5   4   8       89.78      111.54     33.19 o 
  -4   4   8      106.19      109.91     32.32 o 
  -3   4   8      149.60      160.38     36.25 o 
  -2   4   8       12.89       11.89     23.34 o 
  -1   4   8       74.36       54.03     27.56 o 
   0   4   8      204.28      230.68     41.70 o 
   1   4   8      207.28      258.91     46.03 o 
   2   4   8        5.85       16.95     25.99 o 
   3   4   8       10.38       -5.46     21.91 o 
   4   4   8        0.24       -5.13     24.12 o 
   5   4   8       63.31       91.28     33.52 o 
   6   4   8       78.81       84.43     36.11 o 
   7   4   8      164.27      166.73     46.55 o 
 -11   5   8        0.31      -20.09     43.62 o 
 -10   5   8        5.53       21.70     59.33 o 
  -8   5   8        9.94      -18.42     24.54 o 
  -7   5   8        0.18       -2.84     24.45 o 
  -6   5   8       11.57       -6.14     24.20 o 
  -5   5   8        8.28        7.20     23.06 o 
  -4   5   8       10.84       12.63     22.61 o 
  -3   5   8        8.91       -6.98     20.70 o 
  -2   5   8       91.96      111.83     34.33 o 
  -1   5   8       87.45      101.96     32.64 o 
   0   5   8        9.60       24.00     24.87 o 
   1   5   8        0.07       -8.80     19.67 o 
   2   5   8       14.56       29.44     25.49 o 
   3   5   8        2.97       18.22     24.67 o 
   4   5   8        0.13       14.17     26.25 o 
   5   5   8        6.41        1.10     29.56 o 
   6   5   8       13.55       27.50     35.90 o 
   7   5   8        1.24        8.10     35.63 o 
 -11   6   8      302.46      251.73     59.10 o 
 -10   6   8        9.97       29.01     63.13 o 
  -8   6   8       54.77       72.77     47.79 o 
  -7   6   8        3.66      -10.67     31.56 o 
  -6   6   8      126.58      141.02     58.75 o 
  -5   6   8      162.61      188.36     43.61 o 
  -4   6   8        3.51        2.69     26.27 o 
  -3   6   8      125.23      121.03     34.57 o 
  -2   6   8       21.69       37.44     27.42 o 
  -1   6   8        1.54        0.61     20.22 o 
   0   6   8      332.12      328.13     60.84 o 
   1   6   8      191.56      178.10     35.98 o 
   2   6   8      103.68      132.76     33.76 o 
   3   6   8      105.79      105.78     33.32 o 
   4   6   8        2.23       29.66     34.53 o 
   5   6   8        1.26        2.78     37.01 o 
   6   6   8      296.84      322.09     66.14 o 
 -10   7   8        6.40       11.40     61.23 o 
  -9   7   8       43.35       46.47     49.47 o 
  -8   7   8       65.66       71.24     48.66 o 
  -7   7   8       51.76       40.56     30.51 o 
  -6   7   8        1.02        3.00     23.25 o 
  -5   7   8      149.09      159.14     39.49 o 
  -4   7   8      184.30      160.82     39.31 o 
  -3   7   8      100.96      116.73     36.06 o 
  -2   7   8      234.33      168.42     41.18 o 
  -1   7   8       11.50       -4.52     25.73 o 
   0   7   8        0.46      -12.92     25.30 o 
   1   7   8        4.02       -1.38     28.96 o 
   2   7   8        1.88        3.95     29.57 o 
   3   7   8       29.17       24.16     34.70 o 
   4   7   8       16.84        9.46     33.79 o 
   5   7   8        0.68       26.55     39.48 o 
   6   7   8        0.11        6.99     38.87 o 
 -10   8   8      118.85      160.75     78.03 o 
  -9   8   8      190.54      215.91     74.67 o 
  -8   8   8       43.16       47.35     48.59 o 
  -7   8   8       63.93       85.31     35.38 o 
  -6   8   8        0.99       -7.38     26.12 o 
  -5   8   8       92.22       92.40     35.89 o 
  -4   8   8      256.73      282.38     72.26 o 
  -3   8   8       67.63       53.68     36.90 o 
  -2   8   8      242.04      223.34     44.43 o 
  -1   8   8      147.54      174.67     50.96 o 
   0   8   8        2.98       -5.19     26.54 o 
   1   8   8       79.91      103.37     40.72 o 
   2   8   8      448.40      436.65     62.77 o 
   3   8   8       46.85       57.76     37.59 o 
   4   8   8        1.68       15.24     38.74 o 
   5   8   8       52.17       59.18     43.47 o 
   6   8   8       57.52       82.64     48.70 o 
 -10   9   8      135.62      160.75     79.72 o 
  -9   9   8       18.24       15.64     45.01 o 
  -8   9   8       49.07       17.90     44.57 o 
  -7   9   8       76.25       82.32     38.13 o 
  -6   9   8       60.05      160.68     87.10 o 
  -5   9   8       46.59       53.12     41.61 o 
  -4   9   8       55.74       39.73     28.57 o 
  -3   9   8        2.72      -18.20     23.49 o 
  -2   9   8        2.39       -1.84     24.68 o 
  -1   9   8      260.14      269.23     50.86 o 
   0   9   8       70.39       68.97     35.03 o 
   1   9   8      297.01      305.25     55.29 o 
   2   9   8       51.73       70.79     39.21 o 
   3   9   8       12.60        9.53     35.05 o 
   4   9   8       23.29       14.48     39.59 o 
   5   9   8       13.19       32.20     43.91 o 
  -9  10   8       29.17       32.73     51.07 o 
  -8  10   8       86.95      112.38     60.13 o 
  -7  10   8       44.73       57.72     39.39 o 
  -6  10   8      122.16      137.03     43.04 o 
  -5  10   8      556.29      548.97     63.86 o 
  -4  10   8       11.64       -6.71     26.21 o 
  -3  10   8       61.62       59.56     32.88 o 
  -2  10   8       77.17       66.13     35.05 o 
  -1  10   8        4.44       -0.41     27.15 o 
   0  10   8      277.99      316.00     53.51 o 
   1  10   8      200.59      182.45     48.04 o 
   2  10   8        2.87        8.02     33.67 o 
   3  10   8        0.41       -7.57     33.73 o 
   4  10   8       32.20       25.70     40.29 o 
   5  10   8       30.86       44.71     46.82 o 
  -8  11   8       55.93       47.35     46.91 o 
  -7  11   8        6.86       13.52     41.06 o 
  -6  11   8      151.41      198.86     47.22 o 
  -5  11   8       88.10      129.03     41.68 o 
  -4  11   8       36.74       40.14     33.20 o 
  -3  11   8      252.89      283.42     52.60 o 
  -2  11   8      102.18      118.73     40.49 o 
  -1  11   8       43.14       36.42     35.05 o 
   0  11   8        8.82       10.46     32.71 o 
   1  11   8       81.93      107.87     41.86 o 
   2  11   8        9.25        3.12     35.34 o 
   3  11   8       80.99      103.44     48.42 o 
   4  11   8       12.85       46.17     43.32 o 
  -8  12   8        8.58       -2.12     46.47 o 
  -7  12   8       99.27      156.44     70.00 o 
  -6  12   8        1.07        0.50     34.08 o 
  -5  12   8        1.10      -16.93     27.98 o 
  -4  12   8      173.17      208.76     49.88 o 
  -3  12   8       36.59       21.45     32.26 o 
  -2  12   8      284.32      313.67     57.01 o 
  -1  12   8      221.30      236.47     52.76 o 
   0  12   8       21.27       14.15     35.61 o 
   1  12   8        3.63       -8.64     33.60 o 
   2  12   8      250.32      295.53     60.00 o 
   3  12   8       93.16       50.63     43.38 o 
  -7  13   8       23.78       32.81     54.36 o 
  -6  13   8      146.15      113.58     44.97 o 
  -5  13   8       68.74       65.40     38.70 o 
  -4  13   8       84.94       77.12     40.22 o 
  -3  13   8        6.66       19.01     33.71 o 
  -2  13   8        0.44      -18.84     31.89 o 
  -1  13   8       33.56       51.28     39.75 o 
   0  13   8       93.49      142.54     46.28 o 
   1  13   8        0.85      -23.38     33.94 o 
   2  13   8       54.82       38.94     41.01 o 
  -5  14   8       56.03       57.84     45.41 o 
  -4  14   8       30.09       34.99     42.78 o 
  -3  14   8       12.53       33.92     38.12 o 
  -2  14   8       13.90       35.47     37.01 o 
  -1  14   8       18.38       14.61     37.31 o 
   0  14   8       20.37       -2.94     37.25 o 
   1  14   8       85.56       55.83     45.59 o 
  -3  15   8        7.99       21.19     38.62 o 
  -2  15   8        4.07        2.74     35.38 o 
  -1  15   8       39.29       55.94     42.16 o 
 -10   1   9       14.16       11.69     39.73 o 
  -9   1   9        3.97      -11.36     33.69 o 
  -8   1   9       73.12       98.09     41.95 o 
  -7   1   9       49.03       99.98     40.80 o 
  -6   1   9       41.20      106.08     37.92 o 
  -5   1   9      225.69      328.40     52.46 o 
  -4   1   9      145.41      221.01     44.28 o 
  -3   1   9       11.41       73.49     42.89 o 
  -2   1   9      361.75      502.80     62.98 o 
  -1   1   9      193.56      276.07     50.81 o 
   0   1   9       45.10      116.09     38.46 o 
   1   1   9      102.74      160.96     44.53 o 
   2   1   9       27.40       49.90     37.69 o 
   3   1   9       28.66       43.29     39.41 o 
   4   1   9        7.90       24.57     41.31 o 
   5   1   9       11.59       -5.50     33.21 o 
 -10   2   9       13.07       18.76     40.27 o 
  -9   2   9       55.68       61.62     40.23 o 
  -8   2   9       33.61       61.59     38.41 o 
  -7   2   9        0.75        4.34     31.02 o 
  -6   2   9       13.18       34.72     30.86 o 
  -5   2   9        3.73       -8.00     25.47 o 
  -4   2   9        2.01       17.24     29.08 o 
  -3   2   9       23.13       76.69     32.04 o 
  -2   2   9       17.88       42.47     31.33 o 
  -1   2   9        4.16       26.13     30.84 o 
   0   2   9       26.00       67.52     35.11 o 
   1   2   9        5.75       24.77     32.29 o 
   2   2   9        0.27        5.01     32.97 o 
   3   2   9       11.42       17.60     36.37 o 
   4   2   9       26.77       53.97     34.81 o 
   5   2   9       34.40       36.37     35.34 o 
  -9   3   9      197.35      254.76     55.55 o 
  -8   3   9        5.42       62.86     39.19 o 
  -7   3   9        2.87       69.50     38.02 o 
  -6   3   9        1.07       13.88     29.65 o 
  -5   3   9       94.17      154.35     41.65 o 
  -4   3   9      215.77      286.17     48.99 o 
  -3   3   9      275.42      291.66     49.70 o 
  -2   3   9       11.15      102.16     36.74 o 
  -1   3   9        2.16       51.88     33.89 o 
   0   3   9       22.83       75.84     33.85 o 
   1   3   9       55.69       80.88     53.56 o 
   2   3   9      206.01      289.02     56.25 o 
   3   3   9      137.77      160.35     39.38 o 
   4   3   9        2.74       83.37     37.01 o 
  -9   4   9       31.19       31.09     39.29 o 
  -8   4   9       47.84      110.18     42.69 o 
  -7   4   9       57.12       51.09     37.43 o 
  -6   4   9      121.29      208.42     48.85 o 
  -5   4   9      163.64      226.78     47.39 o 
  -4   4   9      127.95      195.19     45.15 o 
  -3   4   9       86.94      124.14     40.02 o 
  -2   4   9      102.33      172.36     44.44 o 
  -1   4   9      200.47      270.68     51.48 o 
   0   4   9       28.47       93.15     39.52 o 
   1   4   9      135.50      199.99     49.26 o 
   2   4   9        0.24       18.07     28.92 o 
   3   4   9      132.26      187.58     41.94 o 
   4   4   9        4.52       17.02     32.25 o 
  -9   5   9        4.85       -8.91     47.35 o 
  -8   5   9      105.35      187.34     71.90 o 
  -7   5   9       48.46       74.45     61.01 o 
  -6   5   9      368.96      517.46     94.62 o 
  -5   5   9      389.11      527.98     92.58 o 
  -4   5   9       81.10      115.38     38.67 o 
  -3   5   9       12.85       62.35     36.79 o 
  -2   5   9      100.36      145.26     44.08 o 
  -1   5   9       94.38      139.14     42.19 o 
   0   5   9       28.30      237.43     41.57 o 
   1   5   9       42.35      183.71     39.75 o 
   2   5   9       40.17       44.33     38.35 o 
   3   5   9       44.82       77.47     44.14 o 
   4   5   9       41.93       40.08     42.98 o 
  -9   6   9       28.50      -12.57     54.65 o 
  -8   6   9       50.26       79.93     62.84 o 
  -7   6   9       25.90       66.64     57.06 o 
  -6   6   9       86.59      178.79     66.56 o 
  -5   6   9       65.44      158.04     62.62 o 
  -4   6   9       20.21        2.12     32.88 o 
  -3   6   9        6.03       23.75     39.24 o 
  -2   6   9      100.97      115.15     41.79 o 
  -1   6   9        4.49       26.76     31.28 o 
   0   6   9        0.45       44.99     35.86 o 
   1   6   9       30.71       63.22     39.49 o 
   2   6   9       23.55       39.68     38.74 o 
   3   6   9        0.57       28.71     39.96 o 
   4   6   9        0.49      -28.63     40.64 o 
  -8   7   9        6.53       14.10     57.36 o 
  -7   7   9      111.39      188.54     49.86 o 
  -6   7   9        4.64        8.39     31.80 o 
  -5   7   9        0.81       55.97     33.97 o 
  -4   7   9      174.66      232.39     74.31 o 
  -3   7   9      243.98      225.14     48.78 o 
  -2   7   9        2.10       72.62     38.55 o 
  -1   7   9        6.93       40.86     32.07 o 
   0   7   9      145.02      166.23     48.54 o 
   1   7   9       12.21       36.03     37.48 o 
   2   7   9      239.25      330.19     63.02 o 
   3   7   9       61.23       70.42     45.92 o 
  -8   8   9       19.61        9.50     51.58 o 
  -7   8   9        0.69        0.25     34.88 o 
  -6   8   9       43.33       47.48     37.95 o 
  -5   8   9        5.59      -11.21     28.35 o 
  -4   8   9        5.61       30.31     34.74 o 
  -3   8   9        7.69       41.88     36.01 o 
  -2   8   9        2.64       18.25     35.82 o 
  -1   8   9       63.03       85.27     41.64 o 
   0   8   9       11.18       34.72     35.35 o 
   1   8   9        6.16       23.74     35.35 o 
   2   8   9       26.82       35.75     35.57 o 
   3   8   9        1.26      -16.53     36.55 o 
  -7   9   9        0.19       10.22     34.54 o 
  -6   9   9        8.31       20.52     36.28 o 
  -5   9   9       59.63       95.69     42.72 o 
  -4   9   9       25.06       34.13     37.51 o 
  -3   9   9       38.83       52.95     35.35 o 
  -2   9   9       87.73      135.43     46.66 o 
  -1   9   9        2.06       27.83     37.87 o 
   0   9   9        6.60       40.80     40.19 o 
   1   9   9       56.09       49.91     37.73 o 
   2   9   9       83.95       70.03     43.92 o 
  -6  10   9        0.42        8.66     34.78 o 
  -5  10   9       61.71       73.98     39.76 o 
  -4  10   9       13.36       39.45     38.65 o 
  -3  10   9       74.22       85.40     40.49 o 
  -2  10   9       91.40      124.08     46.86 o 
  -1  10   9        4.82       10.79     35.65 o 
   0  10   9       17.26        9.68     39.61 o 
   1  10   9       12.05       28.52     37.46 o 
  -5  11   9       89.59      130.52     49.60 o 
  -4  11   9       73.81       64.17     41.41 o 
  -3  11   9       55.45       92.26     43.95 o 
  -2  11   9       40.95       79.40     43.81 o 
  -1  11   9       13.97       42.81     41.09 o 
   0  11   9       30.04       43.04     43.61 o 
  -6   0  10        1.54       -1.83     51.58 o 
  -5   0  10        3.17       -8.69     50.85 o 
  -4   0  10       11.82       -2.56     53.12 o 
  -3   0  10        2.06      -37.56     50.93 o 
  -2   0  10      355.50      585.04    105.07 o 
  -1   0  10      222.18      243.60     82.93 o 
   0   0  10       23.60       28.57     60.06 o 
   1   0  10       67.85      149.13     73.29 o 
  -6   1  10       14.76       24.94     39.03 o 
  -5   1  10       37.80       61.08     42.41 o 
  -4   1  10        0.53        4.08     35.60 o 
  -3   1  10        3.96       19.03     38.91 o 
  -2   1  10       68.57       86.05     46.18 o 
  -1   1  10       52.47      120.23     49.21 o 
   0   1  10        5.70        2.67     39.85 o 
   1   1  10       58.41       91.48     50.22 o 
  -6   2  10       53.27       73.84     44.97 o 
  -5   2  10       11.24       25.80     39.02 o 
  -4   2  10       62.49       76.20     45.05 o 
  -3   2  10      127.85      184.01     57.44 o 
  -2   2  10      106.89      136.86     51.38 o 
  -1   2  10       55.68       82.64     46.16 o 
   0   2  10       55.97       84.05     48.15 o 
  -6   3  10       64.24      122.39     49.35 o 
  -5   3  10        1.56       -0.35     36.12 o 
  -4   3  10        5.44        5.60     37.59 o 
  -3   3  10        0.14       11.72     41.22 o 
  -2   3  10        8.79       -2.29     37.77 o 
  -1   3  10        0.24       -1.66     38.73 o 
   0   3  10        9.92       18.87     41.36 o 
  -5   4  10       36.07       83.95     67.15 o 
  -4   4  10        0.61       -4.46     53.27 o 
  -3   4  10       53.04      100.61     75.40 o 
  -2   4  10       74.94       82.78     68.97 o 
  -1   4  10      167.02      263.26     89.87 o 
   0   4  10       10.32       -3.43     50.12 o 
  -4   5  10       21.37       39.09     61.45 o 
  -3   5  10        0.64      -21.48     60.35 o 
  -2   5  10        1.56       15.20     62.91 o 
  -1   5  10        1.44       11.24     44.36 o 
                                                 
